# Supplementary material for: Identification of Potential Prognostic Competing Triplets in High-Grade Serous Ovarian Cancer
Source: Front Genet. 2021 Jan 13;11:607722. doi: 10.3389/fgene.2020.607722 (PMC7839966; doi:10.3389/fgene.2020.607722)
Supplement: Supplementary file 1 [file Data_Sheet_1.zip]

Archive with 4 entries (4 files):
- Table_1.XLSX
- Table_2.XLSX
- Table_3.XLSX
- Tables 4- 5.docx
