# Supplementary material for: Identification of Potential Prognostic Competing Triplets in High-Grade Serous Ovarian Cancer
Source: Front Genet. 2021 Jan 13;11:607722. doi: 10.3389/fgene.2020.607722 (PMC7839966; doi:10.3389/fgene.2020.607722)
Supplement: Supplementary file 1 [file Data_Sheet_1.zip › Table_1.XLSX]

## Sheet: Competing triplets
miRNA	lncRNA	mRNA	Score
hsa-miR-151a-3p	AC112491.1	RPL13A	3.51913
hsa-miR-15b-3p	GAS5	RPS15A	3.4969
hsa-miR-185-5p	SNHG29	PEMT	3.46695
hsa-miR-15b-3p	GAS5	RPL13	3.44702
hsa-miR-151a-3p	AC112491.1	RPL18	3.44557
hsa-miR-15b-3p	GAS5	TPT1	3.43949
hsa-miR-15b-3p	EPB41L4A-AS1	RPL26	3.43933
hsa-let-7d-5p	SNHG29	UFC1	3.43071
hsa-miR-151a-3p	AC112491.1	RPS29	3.42904
hsa-miR-151a-3p	ZFAS1	RPL13A	3.42665
hsa-miR-151a-3p	ZFAS1	RPS15A	3.42466
hsa-miR-151a-3p	GAS5	RPL13	3.42213
hsa-miR-151a-3p	AC112491.1	RPS15A	3.42019
hsa-miR-185-5p	ZFAS1	SMIM26	3.41854
hsa-miR-151a-3p	AC112491.1	RPL26	3.41849
hsa-miR-151a-3p	GAS5	RPS6	3.41218
hsa-miR-151a-3p	SNHG29	RPS6	3.40898
hsa-miR-151a-3p	GAS5	RPS15A	3.40766
hsa-miR-151a-3p	AC112491.1	RPS6	3.4058
hsa-miR-151a-3p	AC112491.1	RPL34	3.4006
hsa-miR-151a-3p	GAS5	RPS7	3.39988
hsa-miR-151a-3p	GAS5	RPS29	3.39866
hsa-miR-151a-3p	AC112491.1	RPS14	3.39774
hsa-miR-151a-3p	AC112491.1	NENF	3.39381
hsa-let-7e-5p	ZFAS1	PTRHD1	3.37329
hsa-miR-151a-3p	SNHG29	RPL13	3.37231
hsa-miR-664a-3p	AC026401.3	NDC80	3.36583
hsa-miR-151a-3p	ZFAS1	RPS10	3.36485
hsa-miR-151a-3p	GAS5	RPS21	3.36452
hsa-miR-185-5p	ZFAS1	RPL11	3.36342
hsa-miR-151a-3p	GAS5	RPL13A	3.36305
hsa-miR-22-3p	AC006333.1	MRPS33	3.36044
hsa-miR-185-5p	SNHG29	RPL29	3.33098
hsa-miR-185-5p	SNHG29	RPS11	3.33025
hsa-miR-185-5p	SNHG29	RPL31	3.32119
hsa-miR-151a-3p	GAS5	RPL23	2.54872
hsa-miR-15b-3p	EPB41L4A-AS1	RPL13	2.5367
hsa-miR-15b-3p	EPB41L4A-AS1	TPT1	2.51734
hsa-miR-15b-3p	SNHG29	TPT1	2.50638
hsa-miR-151a-3p	AC112491.1	RPL37A	2.47075
hsa-miR-151a-3p	ZFAS1	RPL41	2.46647
hsa-miR-664a-3p	AC026401.3	NEK2	2.46049
hsa-let-7e-5p	ZFAS1	RPL24	2.44942
hsa-miR-664a-3p	AC026401.3	CENPA	2.44652
hsa-miR-15b-3p	GAS5	RPS3	2.44575
hsa-miR-151a-3p	GAS5	RPL34	2.43932
hsa-miR-185-5p	ZFAS1	RPS29	2.43601
hsa-miR-151a-3p	GAS5	COMMD6	2.43491
hsa-miR-15b-3p	GAS5	RPS20	2.4329
hsa-miR-151a-3p	ZFAS1	RPL13	2.43242
hsa-miR-151a-3p	AC112491.1	RPL23	2.42823
hsa-miR-664a-3p	AC026401.3	CCNB1	2.42804
hsa-miR-15b-3p	SNHG29	RPS3	2.42682
hsa-miR-151a-3p	AC112491.1	RPL24	2.42027
hsa-let-7e-5p	ZFAS1	RPL11	2.41985
hsa-miR-185-5p	SNHG29	CCNB1IP1	2.41951
hsa-miR-151a-3p	SNHG29	RPS14	2.41807
hsa-miR-185-5p	ZFAS1	RPL15	2.41678
hsa-miR-185-5p	SNHG29	RPS9	2.41349
hsa-miR-185-3p	GAS5	RPLP0	2.4101
hsa-miR-185-5p	ZFAS1	RPS8	2.41001
hsa-miR-151a-3p	ZFAS1	RPS23	2.40988
hsa-miR-185-5p	ZFAS1	RPL37	2.40865
hsa-miR-151a-3p	GAS5	RPS14	2.40747
hsa-let-7e-5p	ZFAS1	RPS15	2.40501
hsa-miR-185-5p	SNHG29	RPS8	2.40258
hsa-let-7d-5p	ZFAS1	RPS7	2.39891
hsa-miR-151a-3p	SNHG29	RPL18	2.39846
hsa-miR-151a-3p	AC112491.1	RPS19	2.39821
hsa-miR-185-5p	SNHG29	RPL26	2.39819
hsa-miR-185-5p	ZFAS1	RPS9	2.3977
hsa-miR-15b-3p	EPB41L4A-AS1	RPS20	2.39605
hsa-let-7e-5p	ZFAS1	RPL31	2.39351
hsa-miR-185-5p	ZFAS1	RPL5	2.39337
hsa-miR-185-5p	ZFAS1	RPL36	2.39309
hsa-miR-15b-3p	GAS5	RPL26	2.3926
hsa-miR-185-5p	SNHG29	RPL36	2.39075
hsa-miR-151a-3p	SNHG29	RPL24	2.39061
hsa-miR-664a-3p	AC026401.3	UBE2C	2.38916
hsa-let-7d-5p	SNHG29	PEMT	2.3877
hsa-miR-151a-3p	AC112491.1	RPL13	2.38769
hsa-let-7e-5p	ZFAS1	RPLP2	2.38669
hsa-miR-185-5p	SNHG29	RPL37	2.38536
hsa-let-7e-5p	SNHG19	RPL37	2.38444
hsa-miR-151a-3p	GAS5	RPL26	2.38092
hsa-let-7e-5p	ZFAS1	RPL13	2.38006
hsa-miR-151a-3p	SNHG29	RPL13A	2.37909
hsa-let-7e-5p	ZFAS1	RPL35A	2.37824
hsa-let-7e-5p	TP53TG1	LAMTOR4	2.37726
hsa-miR-185-5p	SNHG29	RPL9	2.37651
hsa-let-7d-5p	SNHG29	RPS7	2.37557
hsa-miR-151a-3p	SNHG29	PFDN5	2.37556
hsa-miR-151a-3p	ZFAS1	RPL26	2.37552
hsa-miR-151a-3p	GAS5	RPL18	2.37345
hsa-miR-15b-3p	GAS5	RPL34	2.37302
hsa-miR-151a-3p	SNHG29	RPS23	2.37201
hsa-miR-15b-3p	SNHG29	RPL37A	2.36251
hsa-miR-151a-3p	SNHG29	PTRHD1	2.36229
hsa-miR-664a-3p	AC026401.3	PLK1	2.36041
hsa-let-7e-5p	ZFAS1	RPL36	2.3586
hsa-let-7e-5p	ZFAS1	RPLP1	2.35848
hsa-miR-151a-3p	GAS5	RPL31	2.35843
hsa-miR-151a-3p	AC112491.1	RPL31	2.3568
hsa-let-7e-5p	ZFAS1	RPS10	2.35675
hsa-let-7e-5p	ZFAS1	RPL37	2.3567
hsa-let-7e-5p	ZFAS1	RPS29	2.3556
hsa-miR-151a-3p	ZFAS1	RPS9	2.35554
hsa-miR-151a-3p	SNHG29	RPS7	2.35542
hsa-miR-151a-3p	AC112491.1	RPS9	2.35497
hsa-miR-185-5p	ZFAS1	TPT1	2.35387
hsa-miR-224-5p	EMX2OS	RAB11FIP2	2.35296
hsa-miR-151a-3p	SNHG29	RPL26	2.35105
hsa-miR-185-5p	SNHG29	RPL13A	2.34861
hsa-miR-22-3p	GIHCG	ATP5MC2	2.34774
hsa-miR-185-5p	SNHG29	RPS7	2.34715
hsa-miR-185-5p	ZFAS1	RPS23	2.34587
hsa-miR-151a-3p	AC112491.1	RPS23	2.34475
hsa-miR-185-5p	SNHG29	RPS15A	2.34056
hsa-miR-664a-3p	AC026401.3	TOP2A	2.33957
hsa-miR-151a-3p	TP53TG1	NENF	2.33423
hsa-miR-185-5p	ZFAS1	RPL23	2.33146
hsa-miR-185-5p	ZFAS1	RPL18	2.33097
hsa-miR-15b-3p	SNHG29	RPL26	2.32651
hsa-miR-185-5p	ZFAS1	RPL29	2.32478
hsa-miR-185-3p	EPB41L4A-AS1	RPLP0	2.32196
hsa-miR-151a-3p	GIHCG	FAM229B	2.31987
hsa-let-7e-5p	ZFAS1	RPL9	2.30907
hsa-miR-128-3p	AC112491.1	RPL18	1.69412
hsa-miR-151a-3p	EPB41L4A-AS1	RPL23	1.68532
hsa-miR-654-3p	AL445524.1	COX5B	1.66022
hsa-let-7e-5p	AC112491.1	RPL36	1.65591
hsa-let-7e-5p	SNHG29	RPS10	1.64669
hsa-miR-15b-3p	SNHG29	RPL21	1.64622
hsa-miR-143-3p	AC112491.1	NDUFA11	1.64486
hsa-let-7d-5p	ZFAS1	RPL13	1.63971
hsa-miR-15b-3p	GAS5	RPL7	1.62762
hsa-miR-224-5p	SNHG29	RPL23	1.6271
hsa-miR-379-5p	SPINT1-AS1	NDUFB2	1.62563
hsa-miR-21-5p	PITPNA-AS1	TMEM256	1.62454
hsa-miR-185-5p	GAS5	RPS15A	1.61652
hsa-let-7f-5p	ZFAS1	RPS15	1.61258
hsa-miR-664a-3p	AC099850.4	RACGAP1	1.60767
hsa-miR-143-3p	AL445524.1	COX5B	1.60725
hsa-miR-151a-3p	SNHG29	CCNB1IP1	1.60678
hsa-miR-22-3p	AL451165.2	BCL7C	1.60311
hsa-miR-15b-3p	AC112491.1	RPS15A	1.59765
hsa-miR-877-5p	GAS5	RPS2	1.59362
hsa-miR-143-3p	AC112491.1	RPS27	1.59254
hsa-miR-127-3p	KMT2E-AS1	FMC1	1.59231
hsa-let-7e-5p	AC112491.1	NDUFA11	1.59219
hsa-let-7e-5p	AC112491.1	RPS23	1.58846
hsa-miR-664b-3p	AC099850.4	HJURP	1.58601
hsa-miR-128-3p	AC112491.1	RPL13A	1.58563
hsa-miR-22-3p	GIHCG	FAM229B	1.58544
hsa-miR-15b-3p	GAS5	RPL9	1.58481
hsa-miR-152-3p	AC112491.1	RPL28	1.58393
hsa-miR-185-5p	GAS5	RPL15	1.583
hsa-miR-664b-3p	AC099850.4	TOP2A	1.58154
hsa-let-7f-5p	AC112491.1	RPL28	1.58015
hsa-miR-24-3p	AC112491.1	RPL28	1.57978
hsa-miR-151a-3p	ZFAS1	RPL23	1.57868
hsa-miR-664a-3p	AC099850.4	PRR11	1.57677
hsa-let-7e-5p	AC112491.1	TOMM7	1.57187
hsa-let-7f-5p	PITPNA-AS1	TMEM256	1.57104
hsa-miR-151a-3p	EPB41L4A-AS1	RPS9	1.56705
hsa-miR-151a-3p	SNHG29	NACA	1.56383
hsa-miR-185-5p	AP003352.1	RPL29	1.56325
hsa-let-7a-5p	GIHCG	SNRPE	1.56313
hsa-miR-15b-3p	SNHG29	RPS24	1.56208
hsa-miR-152-3p	AC112491.1	RPS27	1.56195
hsa-miR-143-3p	SNHG29	RPL18	1.56068
hsa-miR-15b-3p	GAS5	RPL10A	1.56066
hsa-miR-22-3p	ZFAS1	RPS9	1.55981
hsa-let-7e-5p	AC112491.1	RPL37A	1.55975
hsa-let-7d-5p	SNHG29	RPL24	1.55953
hsa-miR-24-3p	AC112491.1	RPL13A	1.55899
hsa-miR-21-3p	OSER1-DT	LSM14B	1.55884
hsa-miR-22-3p	GAS5	RPS9	1.55576
hsa-miR-30e-3p	AC138696.2	GPAA1	1.55441
hsa-let-7e-5p	AC112491.1	RPS14	1.55384
hsa-let-7d-5p	SNHG29	RPL21	1.55254
hsa-miR-143-3p	AC112491.1	RPL31	1.55232
hsa-miR-24-3p	ZFAS1	RPS19	1.55179
hsa-miR-151a-3p	AC112491.1	RPS27	1.55095
hsa-miR-143-3p	AC112491.1	RPS15A	1.5501
hsa-miR-664b-3p	AC026401.3	NUSAP1	1.54922
hsa-miR-143-3p	AC133552.5	TMEM219	1.54371
hsa-miR-151a-3p	AC112491.1	RPS17	1.54357
hsa-miR-330-5p	GAS5	RPLP0	1.54269
hsa-miR-224-5p	SNHG29	RPL11	1.54208
hsa-miR-151a-3p	SNHG29	PEMT	1.54133
hsa-miR-664a-3p	AC099850.4	FAM83D	1.54045
hsa-miR-185-3p	GAS5	RPSA	1.54045
hsa-miR-15b-3p	GAS5	RPL37A	1.54003
hsa-miR-24-3p	GAS5	RPL37	1.53754
hsa-miR-664a-3p	AC099850.4	TIMELESS	1.5375
hsa-miR-664b-3p	AC099850.4	SPAG5	1.53718
hsa-miR-185-5p	GAS5	RPL13A	1.53696
hsa-miR-664a-3p	AC099850.4	SMC2	1.53585
hsa-miR-185-5p	ZFAS1	RPL13A	1.53562
hsa-miR-151a-3p	AC112491.1	RPS10	1.53441
hsa-miR-664b-3p	AC099850.4	PRR11	1.5336
hsa-let-7f-5p	TP53TG1	POLR2J	1.53308
hsa-miR-766-3p	GAS5	RPL3	1.53231
hsa-miR-24-3p	AC112491.1	RPL37	1.53215
hsa-miR-664a-3p	AC099850.4	TTK	1.53184
hsa-miR-15b-3p	SNHG29	RPS17	1.53009
hsa-miR-664a-3p	AC099850.4	MKI67	1.52974
hsa-miR-24-3p	ZFAS1	RPL21	1.52887
hsa-miR-152-3p	ZFAS1	RPS29	1.52869
hsa-miR-151a-3p	AC112491.1	RPS15	1.52824
hsa-miR-339-5p	AC005288.1	FBXO11	1.52769
hsa-miR-15b-3p	EPB41L4A-AS1	RPL37A	1.52754
hsa-miR-15b-3p	GAS5	RACK1	1.52754
hsa-miR-151a-3p	AC112491.1	RPL41	1.52623
hsa-miR-185-3p	EPB41L4A-AS1	RPS13	1.525
hsa-miR-664a-3p	AC026401.3	ESPL1	1.52434
hsa-miR-185-5p	GAS5	RPS6	1.52393
hsa-miR-501-3p	EPB41L4A-AS1	LETMD1	1.52293
hsa-miR-143-3p	SNHG29	RPL18A	1.52217
hsa-miR-664a-3p	AC026401.3	NUSAP1	1.52207
hsa-miR-664a-3p	AC099850.4	CDCA5	1.52165
hsa-miR-664a-3p	AC099850.4	TOP2A	1.52142
hsa-let-7e-5p	AL451165.2	ATP5F1E	1.52123
hsa-miR-24-3p	EPB41L4A-AS1	RPL13	1.52058
hsa-miR-152-3p	AC133552.5	TMEM219	1.51892
hsa-miR-185-5p	SNHG29	RPLP2	1.51856
hsa-miR-15b-3p	GAS5	RPL13A	1.51818
hsa-miR-152-3p	GAS5	RPS13	1.51682
hsa-miR-151a-3p	ZFAS1	RPS15	1.51663
hsa-let-7d-5p	SNHG29	RPS2	1.51549
hsa-let-7e-5p	SNHG29	PTRHD1	1.51507
hsa-miR-30c-2-3p	AC138696.2	HSF1	1.51442
hsa-let-7e-5p	AL451165.2	RBX1	1.51424
hsa-miR-185-5p	GAS5	EEF1B2	1.51347
hsa-miR-151a-3p	AC112491.1	RPL9	1.51298
hsa-miR-143-3p	EPB41L4A-AS1	RPL13A	1.51262
hsa-miR-24-3p	AC112491.1	RPL18	1.51259
hsa-let-7e-5p	AC112491.1	RPS27A	1.51205
hsa-miR-143-3p	GAS5	RPS6	1.51194
hsa-miR-3653-3p	AC005288.1	RBM12	1.51127
hsa-miR-15b-3p	SNHG29	PFDN5	1.51113
hsa-miR-152-3p	SNHG29	RPS11	1.50974
hsa-let-7d-5p	SNHG29	PHB2	1.50905
hsa-miR-664a-3p	AC099850.4	NCAPG	1.50892
hsa-miR-22-3p	ZFAS1	ATP5MC2	1.50853
hsa-miR-24-3p	AC112491.1	RPL36	1.50847
hsa-let-7d-5p	SNHG29	PTRHD1	1.50804
hsa-miR-185-5p	ZFAS1	RPS15A	1.50797
hsa-miR-125a-5p	AC099850.4	RRM2	1.50789
hsa-miR-664b-3p	AC099850.4	CENPA	1.50779
hsa-miR-15b-3p	AC112491.1	RPL34	1.50745
hsa-miR-185-3p	EPB41L4A-AS1	RPL27A	1.50724
hsa-miR-185-5p	ZFAS1	RPL27A	1.50716
hsa-miR-185-5p	TP53TG1	TMEM60	1.50711
hsa-miR-151a-3p	AC112491.1	RPL32	1.50705
hsa-miR-128-3p	AP003352.1	RPL29	1.5045
hsa-let-7f-5p	AL451165.2	ELOB	1.50258
hsa-let-7e-5p	GAS5	RPLP2	1.50184
hsa-miR-185-3p	GAS5	RPL5	1.50165
hsa-miR-24-3p	GAS5	RPS19	1.50151
hsa-miR-664a-3p	AC099850.4	PRC1	1.50119
hsa-miR-15b-3p	GAS5	EEF1B2	1.49827
hsa-let-7f-5p	SNHG29	RPS10	1.49625
hsa-miR-152-3p	ZFAS1	RPL18A	1.4949
hsa-miR-664a-3p	AC099850.4	FOXM1	1.49385
hsa-miR-143-3p	AC112491.1	RPL13A	1.49183
hsa-miR-185-5p	ZFAS1	RPS7	1.49078
hsa-let-7e-5p	AC112491.1	RPS15	1.49052
hsa-miR-24-3p	SNHG29	RPL24	1.49021
hsa-miR-664b-3p	AC099850.4	TTK	1.49005
hsa-miR-664a-3p	AC026401.3	KIF18B	1.48998
hsa-miR-15b-3p	GAS5	RPS7	1.48927
hsa-miR-664a-3p	AC026401.3	HJURP	1.48863
hsa-miR-664a-3p	AC026401.3	BUB1B	1.48831
hsa-miR-125a-5p	AC099850.4	MELK	1.48791
hsa-miR-664a-3p	AC099850.4	HJURP	1.48719
hsa-miR-185-5p	SNHG6	RPL37A	1.48713
hsa-miR-15b-3p	ZFAS1	RPS20	1.48645
hsa-miR-664a-3p	AC026401.3	H2AX	1.48607
hsa-miR-21-5p	PITPNA-AS1	NAA38	1.48544
hsa-miR-21-5p	PITPNA-AS1	EMC6	1.48422
hsa-miR-34a-5p	SNHG29	RPS9	1.48362
hsa-miR-152-3p	SNHG29	RPL18	1.4835
hsa-let-7d-5p	SNHG29	RPL13	1.48297
hsa-let-7e-5p	SNHG9	METTL26	1.48294
hsa-miR-143-3p	AC112491.1	RPL35A	1.48116
hsa-miR-15b-3p	GAS5	RPS27A	1.48076
hsa-miR-24-3p	SNHG29	RPL31	1.48022
hsa-miR-152-3p	SNHG29	RPS2	1.47993
hsa-let-7e-5p	TP53TG1	POLR2J	1.47962
hsa-miR-330-5p	SNHG32	RPL10A	1.47953
hsa-miR-185-5p	GAS5	RPL9	1.47949
hsa-miR-34a-5p	SNHG29	RPL18	1.47943
hsa-miR-185-5p	GAS5	RPS8	1.47911
hsa-miR-151a-3p	SNHG29	ATP5MC2	1.47882
hsa-miR-143-3p	GAS5	RPS3	1.47811
hsa-let-7e-5p	AC112491.1	NDUFB8	1.4779
hsa-let-7e-5p	TP53TG1	NDUFA11	1.47765
hsa-miR-151a-3p	GAS5	RPL29	1.47753
hsa-miR-22-3p	AP002360.2	ATP5MC2	1.47742
hsa-miR-125a-5p	AC099850.4	FOXM1	1.47722
hsa-miR-664a-3p	AC099850.4	ESPL1	1.47716
hsa-miR-151a-3p	GIHCG	BLOC1S1	1.47713
hsa-miR-151a-3p	AC112491.1	SSR2	1.47707
hsa-let-7f-5p	AL451165.2	SMIM26	1.47699
hsa-let-7e-5p	AC112491.1	ATP5F1E	1.47694
hsa-miR-664a-3p	AC099850.4	BUB1B	1.47687
hsa-miR-185-5p	ZFAS1	RPL35A	1.47677
hsa-miR-152-3p	EPB41L4A-AS1	RPS9	1.47661
hsa-miR-151a-3p	TP53TG1	COMMD6	1.47615
hsa-miR-664b-3p	AC026401.3	RAD51AP1	1.47491
hsa-miR-15b-3p	SNHG29	RPL13A	1.47463
hsa-miR-664a-3p	AC026401.3	SPAG5	1.47395
hsa-miR-34a-5p	SNHG29	RPL13A	1.47353
hsa-miR-185-5p	ZFAS1	RPS10	1.47337
hsa-miR-664a-3p	AC026401.3	CDCA3	1.47307
hsa-miR-143-3p	AC112491.1	ATP5F1E	1.47256
hsa-miR-15b-3p	SNHG29	RPL13	1.4723
hsa-let-7e-5p	SNHG6	RPL37A	1.47199
hsa-miR-224-5p	SNHG29	RPL6	1.47191
hsa-miR-330-5p	GAS5	RPS6	1.47168
hsa-miR-877-5p	GAS5	RPL13	1.47112
hsa-miR-185-5p	AP003352.1	RPL38	1.47089
hsa-let-7d-5p	GAS5	UFC1	1.47032
hsa-miR-330-5p	GAS5	RPL32	1.47027
hsa-let-7e-5p	GIHCG	SNRPF	1.47009
hsa-miR-664b-3p	AC099850.4	ECT2	1.46998
hsa-let-7e-5p	ZFAS1	COMMD6	1.46822
hsa-miR-664a-3p	AC026401.3	ASF1B	1.46822
hsa-miR-152-3p	AC112491.1	RPS6	1.46785
hsa-let-7d-5p	SNHG29	RPL3	1.46749
hsa-let-7e-5p	TP53TG1	RBX1	1.46742
hsa-miR-15b-3p	GAS5	RPL27A	1.46615
hsa-miR-152-3p	SNHG29	RPS13	1.46612
hsa-miR-185-5p	SNHG29	PFDN5	1.46592
hsa-miR-34a-5p	SNHG29	RPS11	1.4654
hsa-miR-664b-3p	AC099850.4	BUB1B	1.46483
hsa-miR-143-3p	AC112491.1	RPS29	1.46456
hsa-miR-664a-3p	AC026401.3	CDKN3	1.46427
hsa-miR-185-5p	GAS5	RPS3	1.46415
hsa-let-7e-5p	AC112491.1	RPS9	1.46316
hsa-miR-744-5p	SNHG1	TRMT1	1.46284
hsa-let-7e-5p	AC112491.1	COX4I1	1.46244
hsa-miR-151a-3p	GAS5	RPL7A	1.46215
hsa-miR-664b-3p	AC099850.4	RACGAP1	1.46207
hsa-miR-15b-3p	SNHG29	RPS27	1.46197
hsa-miR-151a-3p	GAS5	ATP5MC2	1.46151
hsa-miR-664a-3p	AC099850.4	HNRNPL	1.46135
hsa-miR-151a-3p	AC112491.1	RPS11	1.46086
hsa-miR-143-3p	GAS5	RPL18	1.46063
hsa-miR-151a-3p	GAS5	NACA	1.46018
hsa-miR-22-3p	RNASEH1-AS1	ATRAID	1.45973
hsa-miR-21-5p	GIHCG	RPS7	1.45965
hsa-miR-664b-3p	AC099850.4	TIMELESS	1.45957
hsa-miR-664b-3p	AC026401.3	NDC80	1.45923
hsa-miR-185-5p	GAS5	RPL38	1.45878
hsa-miR-151a-3p	ZFAS1	RPS27A	1.45864
hsa-miR-151a-3p	SNHG29	RPS13	1.45845
hsa-let-7e-5p	AC112491.1	COX7C	1.45812
hsa-miR-15b-3p	SNHG29	ATP5MC2	1.45768
hsa-miR-151a-5p	SNHG29	RPL41	1.45723
hsa-miR-185-5p	ZFAS1	RPS27A	1.45658
hsa-miR-185-3p	EPB41L4A-AS1	RPL13	1.45645
hsa-miR-664a-3p	AC099850.4	NEK2	1.45502
hsa-miR-664b-3p	AC099850.4	FAM83D	1.45475
hsa-miR-664a-3p	AC026401.3	BIRC5	1.45463
hsa-let-7d-5p	ZFAS1	RPS23	1.45453
hsa-miR-501-3p	GAS5	RPL3	1.45395
hsa-miR-15b-3p	SNHG29	RPLP1	1.45372
hsa-miR-15b-3p	GAS5	RPS11	1.45336
hsa-miR-24-3p	ZFAS1	RPS7	1.45326
hsa-miR-664b-3p	AC099850.4	KIF2C	1.45273
hsa-miR-21-5p	GIHCG	PKIG	1.45265
hsa-let-7f-5p	GIHCG	SNRPE	1.45245
hsa-let-7d-5p	SNHG29	RPS15A	1.45239
hsa-miR-501-3p	GAS5	EIF4B	1.45219
hsa-miR-224-5p	AL354892.2	TMEM98	1.45216
hsa-miR-877-5p	GAS5	RPS6	1.45209
hsa-miR-185-3p	SNHG32	RPL10A	1.45118
hsa-miR-330-5p	GAS5	RPL17	1.45114
hsa-miR-224-5p	AL354892.2	FOXP4	1.45099
hsa-miR-24-3p	ZFAS1	RPL37A	1.45085
hsa-miR-128-3p	AP003352.1	FAU	1.45072
hsa-miR-185-5p	TP53TG1	EEF1B2	1.44995
hsa-miR-330-3p	SNHG7	RPL7A	1.44986
hsa-miR-143-3p	AC112491.1	RPS6	1.44965
hsa-miR-185-5p	ZFAS1	RPL18A	1.4495
hsa-miR-15b-3p	SNHG29	RPL18A	1.4491
hsa-miR-151a-3p	SNHG29	RPL21	1.44859
hsa-let-7f-5p	SNHG9	METTL26	1.44838
hsa-miR-151a-3p	SNHG29	RPS10	1.44828
hsa-miR-185-5p	GIHCG	PCBP2	1.44817
hsa-miR-664b-3p	AC099850.4	KIF4A	1.44806
hsa-miR-151a-3p	ZFAS1	RPLP2	1.44796
hsa-miR-24-3p	AC112491.1	RPS27	1.44774
hsa-miR-24-3p	AC112491.1	NENF	1.44708
hsa-miR-151a-3p	GAS5	PFDN5	1.44705
hsa-miR-664a-3p	AC099850.4	INCENP	1.44697
hsa-miR-151a-3p	AC112491.1	COMMD6	1.44651
hsa-miR-185-5p	SNHG29	DGUOK	1.44643
hsa-miR-15b-3p	GAS5	RPL19	1.44602
hsa-miR-664b-3p	AC099850.4	FEN1	1.44552
hsa-miR-185-5p	ZFAS1	RPL26	1.44536
hsa-miR-143-3p	ZFAS1	RPL18	1.44531
hsa-miR-30c-2-3p	AC138696.2	PUF60	1.44485
hsa-miR-664a-3p	AC026401.3	CENPF	1.44482
hsa-miR-141-5p	AC138696.2	COMMD5	1.44481
hsa-miR-151a-3p	ZFAS1	RPS2	1.44465
hsa-miR-330-5p	GAS5	RPL6	1.4444
hsa-miR-151a-3p	SNHG29	RPS27A	1.44436
hsa-miR-151a-3p	AC112491.1	TOMM7	1.44434
hsa-let-7e-5p	AC112491.1	RPLP1	1.44401
hsa-miR-22-3p	AP002360.2	MRPS33	1.44395
hsa-let-7e-5p	PITPNA-AS1	PSMB6	1.44317
hsa-miR-15b-3p	SNHG8	RPS3	1.44306
hsa-miR-151a-5p	GIHCG	FAM229B	1.44291
hsa-miR-151a-3p	ZFAS1	RPL18	1.4428
hsa-let-7e-5p	ZFAS1	RPL39	1.44238
hsa-miR-143-3p	AC112491.1	FAU	1.4413
hsa-miR-22-3p	SNHG29	RPS9	1.44104
hsa-miR-24-3p	SNHG29	RPL37	1.44044
hsa-miR-151a-3p	GAS5	RPL32	1.44039
hsa-miR-664a-3p	AC026401.3	BUB1	1.43979
hsa-miR-664b-3p	AC099850.4	NUSAP1	1.43959
hsa-miR-664b-3p	AC026401.3	TOP2A	1.4392
hsa-miR-664b-3p	AC099850.4	NEK2	1.43913
hsa-miR-185-5p	EPB41L4A-AS1	RPL13A	1.4389
hsa-miR-664b-3p	AC099850.4	CDCA5	1.43804
hsa-miR-151a-3p	SNHG8	RPL23	1.43719
hsa-miR-664b-3p	AC099850.4	PRC1	1.43708
hsa-miR-151a-3p	ZFAS1	RPS7	1.43705
hsa-miR-24-3p	AC112491.1	SSR2	1.43686
hsa-miR-151a-3p	AC112491.1	RPL27A	1.43683
hsa-let-7f-5p	ZFAS1	RPS20	1.43608
hsa-let-7e-5p	TP53TG1	TMEM219	1.43585
hsa-miR-664a-3p	AC099850.4	KIF4A	1.43576
hsa-miR-185-5p	GAS5	RPL21	1.43557
hsa-miR-185-5p	GAS5	RPS2	1.43517
hsa-miR-185-5p	GAS5	RPL13	1.43404
hsa-miR-151a-3p	AC112491.1	RPS28	1.434
hsa-miR-877-5p	SNHG7	RPL7A	1.43372
hsa-miR-664b-3p	AC099850.4	NCAPG	1.43352
hsa-miR-151a-3p	SNHG29	RPS15	1.43341
hsa-miR-664b-3p	AC026401.3	CENPA	1.43313
hsa-miR-151a-3p	SNHG29	RPL31	1.43264
hsa-miR-185-5p	GAS5	RPS29	1.43254
hsa-miR-151a-3p	AC112491.1	RPS16	1.43247
hsa-miR-185-5p	ZFAS1	RPL13	1.43247
hsa-miR-151a-3p	TP53TG1	C12orf45	1.43245
hsa-miR-24-3p	AC112491.1	RPL37A	1.43235
hsa-miR-664b-3p	AC099850.4	NDC80	1.43219
hsa-miR-664a-3p	AC026401.3	TPX2	1.43208
hsa-miR-24-3p	SNHG29	PEMT	1.43201
hsa-miR-151a-3p	SNHG29	RPLP2	1.43195
hsa-let-7e-5p	ZFAS1	RPS15A	1.43091
hsa-miR-151a-3p	AC016876.2	TRAPPC1	1.43059
hsa-let-7f-5p	ZFAS1	PTRHD1	1.43056
hsa-miR-21-5p	TRIM52-AS1	C2orf76	1.43056
hsa-miR-22-3p	GIHCG	PCBP2	1.4305
hsa-miR-24-3p	GAS5	RPL21	1.42998
hsa-miR-664a-3p	AC099850.4	SPAG5	1.42978
hsa-miR-185-5p	GAS5	TPT1	1.42975
hsa-miR-151a-3p	SNHG29	RPL32	1.42884
hsa-miR-151a-3p	ZFAS1	RPS18	1.42842
hsa-miR-3653-3p	FGD5-AS1	VGLL4	1.42789
hsa-miR-151a-3p	ZFAS1	RPL18A	1.42768
hsa-miR-15b-3p	SNHG29	RPS27A	1.42695
hsa-miR-152-3p	GAS5	RPL41	1.42686
hsa-miR-151a-3p	SNHG29	RPL5	1.42637
hsa-miR-664b-3p	AC099850.4	NCAPD2	1.4261
hsa-miR-185-5p	TRIM52-AS1	RPS21	1.42607
hsa-miR-185-5p	GAS5	BTF3	1.42582
hsa-let-7e-5p	AC112491.1	RPL26	1.42552
hsa-miR-152-3p	SNHG29	RPLP1	1.42537
hsa-miR-3653-3p	FGD5-AS1	HNRNPK	1.42529
hsa-miR-185-5p	GAS5	RPL32	1.42497
hsa-let-7e-5p	TP53TG1	POP7	1.4249
hsa-miR-224-5p	SNHG29	CCNB1IP1	1.42465
hsa-miR-143-3p	AC112491.1	RPS11	1.42436
hsa-miR-151a-3p	AC112491.1	COX4I1	1.4239
hsa-miR-21-5p	GIHCG	IFT52	1.42367
hsa-miR-151a-3p	GAS5	RPL41	1.42338
hsa-miR-501-3p	GAS5	RPL4	1.42325
hsa-miR-664b-3p	AC099850.4	PLK1	1.42295
hsa-miR-664a-3p	AC026401.3	ARL6IP1	1.42292
hsa-miR-152-3p	GAS5	RPS29	1.42227
hsa-let-7e-5p	TP53TG1	DPM3	1.42222
hsa-let-7e-5p	ZFAS1	RPL32	1.42208
hsa-miR-151a-3p	ZFAS1	RPL36	1.42166
hsa-miR-24-3p	TRIM52-AS1	C12orf57	1.42159
hsa-miR-664a-3p	AC026401.3	PRR11	1.42147
hsa-miR-151a-3p	AC112491.1	RPS21	1.4206
hsa-miR-664a-3p	AC099850.4	NCAPD2	1.4203
hsa-miR-151a-3p	AC112491.1	RPL28	1.42014
hsa-miR-143-3p	AC112491.1	RPL18	1.41915
hsa-miR-185-3p	GAS5	BTF3	1.41894
hsa-let-7e-5p	TP53TG1	MRPL24	1.41889
hsa-miR-22-3p	GIHCG	DGUOK	1.41863
hsa-let-7e-5p	SNHG19	RPL36	1.41841
hsa-miR-24-3p	SNHG29	RPL37A	1.41818
hsa-miR-664a-3p	AC099850.4	MASTL	1.41776
hsa-miR-664b-3p	AC099850.4	LBR	1.41745
hsa-miR-152-3p	SNHG19	RPL37	1.41705
hsa-miR-15b-3p	EPB41L4A-AS1	RPL13A	1.41634
hsa-miR-143-3p	AC112491.1	RPL37A	1.41614
hsa-miR-185-3p	SNHG29	BTF3	1.41582
hsa-miR-224-5p	EMX2OS	EMX2	1.41579
hsa-miR-151a-3p	AC112491.1	RPS8	1.41576
hsa-miR-185-5p	SNHG29	RPS21	1.41572
hsa-miR-151a-3p	AC112491.1	UBA52	1.41562
hsa-let-7e-5p	TP53TG1	BLOC1S1	1.41548
hsa-let-7e-5p	ZFAS1	RPL41	1.4154
hsa-miR-15b-3p	SNHG29	RPL31	1.41514
hsa-miR-3653-3p	AC099850.4	SMG8	1.41423
hsa-miR-24-3p	ZFAS1	RPLP1	1.41416
hsa-miR-15b-3p	SNHG8	RPL34	1.41384
hsa-miR-379-5p	AL451165.2	BLOC1S1	1.41371
hsa-miR-664b-3p	AC099850.4	NCAPH	1.41361
hsa-miR-143-3p	AP002360.2	FMC1	1.4127
hsa-miR-15b-3p	SNHG29	RPL5	1.41241
hsa-miR-185-5p	SNHG29	RPLP1	1.41227
hsa-miR-185-5p	GIHCG	SNRPE	1.41207
hsa-let-7e-5p	ZFAS1	RPL34	1.41183
hsa-miR-22-3p	MAPKAPK5-AS1	RPLP0	1.41175
hsa-let-7e-5p	AL451165.2	ELOB	1.4113
hsa-miR-664b-3p	AC026401.3	TPX2	1.41111
hsa-miR-664a-3p	AC026401.3	CDC45	1.41104
hsa-miR-664b-3p	AC026401.3	TROAP	1.411
hsa-miR-185-5p	GAS5	RPL39	1.41084
hsa-miR-664b-3p	AC026401.3	NEK2	1.41065
hsa-miR-185-5p	TRIM52-AS1	ELOB	1.41011
hsa-miR-151a-3p	SNHG29	RPL35A	1.40962
hsa-miR-664a-3p	AC026401.3	SKP2	1.40949
hsa-miR-185-5p	TP53TG1	RPS20	1.40912
hsa-miR-151a-3p	ZFAS1	RPL19	1.40854
hsa-let-7e-5p	ZFAS1	PFDN5	1.40825
hsa-miR-15b-3p	GAS5	RPL4	1.40812
hsa-miR-15b-3p	SNHG29	RPL23	1.40803
hsa-miR-151a-3p	ZFAS1	RPL34	1.40717
hsa-miR-664a-3p	AC026401.3	NCAPH	1.40711
hsa-miR-664a-3p	AC099850.4	FEN1	1.40662
hsa-miR-151a-3p	SNHG29	UBA52	1.40653
hsa-miR-151a-3p	GAS5	RPS15	1.4061
hsa-let-7e-5p	AC112491.1	RPL37	1.40595
hsa-miR-151a-3p	GIHCG	MYL6B	1.4059
hsa-miR-151a-3p	ZFAS1	NACA	1.40587
hsa-let-7e-5p	GIHCG	PFDN5	1.40543
hsa-miR-664a-3p	AC026401.3	TACC3	1.40512
hsa-miR-15b-3p	SNHG8	RPS20	1.40455
hsa-miR-185-5p	TRIM52-AS1	SMIM26	1.40418
hsa-miR-15b-3p	SNHG8	RPL26	1.40412
hsa-miR-330-5p	GAS5	RPSA	1.40264
hsa-miR-185-5p	ZFAS1	RPL21	1.40225
hsa-miR-132-3p	SNHG6	RPL11	1.4021
hsa-miR-151a-3p	ZFAS1	RPL21	1.40197
hsa-miR-15b-3p	ZFAS1	TPT1	1.40176
hsa-let-7e-5p	ZFAS1	ATP5MC2	1.40153
hsa-miR-151a-3p	AC112491.1	RPL37	1.40085
hsa-miR-15b-3p	SNHG29	RPS25	1.40064
hsa-miR-185-3p	SNHG29	EEF1A1	1.39988
hsa-miR-15b-3p	EPB41L4A-AS1	RPS27	1.39986
hsa-miR-664a-3p	AC099850.4	ECT2	1.39958
hsa-miR-664a-3p	AC026401.3	NCAPD2	1.39954
hsa-miR-664b-3p	AC099850.4	ESPL1	1.39936
hsa-let-7e-5p	ZFAS1	RPL18A	1.39925
hsa-let-7e-5p	ZFAS1	RPS18	1.39921
hsa-miR-15b-3p	ZFAS1	RPL13	1.399
hsa-let-7e-5p	AC112491.1	RPL35A	1.39767
hsa-miR-185-5p	ZFAS1	RPL38	1.39766
hsa-miR-185-3p	EPB41L4A-AS1	RPL6	1.39738
hsa-miR-185-3p	ZFAS1	RPLP0	1.39682
hsa-miR-143-3p	SNHG29	RPS11	1.3965
hsa-let-7e-5p	TP53TG1	MRPS33	1.39637
hsa-miR-151a-3p	SNHG29	RPS15A	1.3958
hsa-let-7e-5p	SNHG8	RPS27A	1.39541
hsa-miR-24-3p	TRIM52-AS1	MRPS14	1.39529
hsa-miR-125a-5p	AC099850.4	NDC80	1.39515
hsa-miR-185-5p	GAS5	RPL36	1.39475
hsa-miR-185-3p	SNHG32	RPS23	1.39452
hsa-miR-24-3p	AC112491.1	RPS15A	1.39439
hsa-let-7a-5p	ZFAS1	PTRHD1	1.39377
hsa-miR-24-3p	TRIM52-AS1	BCL7C	1.39366
hsa-miR-151a-3p	ZFAS1	RPS29	1.39327
hsa-miR-143-3p	ZFAS1	RPLP2	1.39279
hsa-miR-185-5p	TP53TG1	BCL7C	1.39279
hsa-miR-185-5p	ZFAS1	RPL37A	1.39279
hsa-let-7e-5p	GAS5	RPL37A	1.39267
hsa-miR-29a-3p	AC099850.4	SKA3	1.39254
hsa-let-7e-5p	GAS5	RPL35A	1.39254
hsa-miR-664a-3p	AC026401.3	NCAPG	1.39189
hsa-miR-151a-3p	AC112491.1	RPLP2	1.39184
hsa-miR-224-5p	AL354892.2	MEX3A	1.39143
hsa-miR-185-3p	SNHG29	RPS23	1.39069
hsa-miR-21-5p	ZFAS1	RPS7	1.39041
hsa-miR-185-5p	SNHG19	RPS2	1.39009
hsa-miR-143-3p	GAS5	RPL13A	1.38957
hsa-miR-664a-3p	AC026401.3	RNASEH2A	1.38925
hsa-miR-151a-3p	AC112491.1	RPS13	1.38903
hsa-miR-185-5p	TRIM52-AS1	FAU	1.38831
hsa-miR-143-3p	AC112491.1	RPL18A	1.38817
hsa-miR-151a-3p	ZFAS1	RPS20	1.3877
hsa-miR-664a-3p	AC099850.4	NUSAP1	1.38756
hsa-miR-185-5p	GAS5	RPL18	1.38752
hsa-miR-185-5p	ZFAS1	RPS24	1.3871
hsa-miR-15b-3p	GAS5	RPL17	1.38695
hsa-miR-151a-3p	AC112491.1	RPS20	1.38639
hsa-miR-143-3p	ZFAS1	RPL37A	1.3863
hsa-miR-21-5p	RNASEH1-AS1	RPS7	1.38596
hsa-let-7d-5p	ZFAS1	UFC1	1.38593
hsa-miR-185-5p	GIHCG	MYL6B	1.38587
hsa-miR-185-5p	SNHG29	RPL18	1.38581
hsa-miR-151a-3p	GIHCG	ATP5MC2	1.38578
hsa-miR-24-3p	SNHG29	RPL21	1.38577
hsa-miR-185-5p	ZFAS1	TRMT112	1.38512
hsa-miR-185-5p	ZFAS1	PTRHD1	1.3848
hsa-let-7e-5p	AC112491.1	RPSA	1.3845
hsa-miR-3653-3p	FGD5-AS1	HMGN4	1.38441
hsa-let-7f-5p	TRIM52-AS1	UQCC2	1.38429
hsa-miR-151a-3p	ZFAS1	PFDN5	1.38382
hsa-miR-152-3p	GAS5	RPL18A	1.38364
hsa-miR-151a-3p	GIHCG	C12orf10	1.38294
hsa-miR-21-3p	OSER1-DT	IFT52	1.3824
hsa-miR-185-5p	SNHG29	RPL28	1.38233
hsa-let-7e-5p	TP53TG1	SNRPE	1.3823
hsa-miR-185-5p	TP53TG1	RPS10	1.38181
hsa-miR-664a-3p	AC099850.4	SKA3	1.38166
hsa-miR-15b-3p	GAS5	RPL31	1.38161
hsa-miR-151a-3p	GAS5	RPS13	1.38119
hsa-miR-664b-3p	AC099850.4	TPX2	1.38007
hsa-let-7e-5p	ZFAS1	RPS7	1.38003
hsa-miR-143-3p	ZFAS1	RPL32	1.37964
hsa-miR-151a-3p	SNHG29	RPL23	1.37957
hsa-miR-185-5p	ZFAS1	EEF1B2	1.37951
hsa-miR-664a-3p	AC099850.4	KIF20A	1.37919
hsa-miR-151a-3p	GAS5	UFC1	1.37901
hsa-miR-664a-3p	AC026401.3	PIMREG	1.37896
hsa-let-7e-5p	AC112491.1	RPL9	1.37867
hsa-miR-151a-3p	AC112491.1	FAU	1.37863
hsa-miR-151a-3p	SNHG29	RPS29	1.37812
hsa-miR-151a-3p	SNHG32	RPS10	1.37801
hsa-miR-151a-3p	AC112491.1	RPS18	1.37783
hsa-miR-185-5p	SNHG6	RPL11	1.37726
hsa-miR-185-5p	ZFAS1	RPL34	1.37723
hsa-miR-185-5p	SNHG29	RPL41	1.3772
hsa-miR-151a-3p	AC112491.1	ATP5MC2	1.37694
hsa-miR-151a-5p	SNHG29	NAP1L1	1.37636
hsa-miR-24-3p	SNHG29	RPL13	1.37629
hsa-miR-664a-3p	AC026401.3	ZWINT	1.37612
hsa-miR-664a-3p	AC099850.4	SMC4	1.37597
hsa-miR-185-5p	ZFAS1	RPS2	1.37583
hsa-miR-151a-3p	ZFAS1	RPL37A	1.3758
hsa-let-7e-5p	TP53TG1	TOMM7	1.37494
hsa-miR-185-5p	TRIM52-AS1	RPL32	1.37457
hsa-miR-151a-3p	GAS5	RPS27A	1.37454
hsa-miR-152-3p	ZFAS1	RPL41	1.37441
hsa-miR-151a-3p	SNHG29	RPS8	1.37431
hsa-miR-3653-3p	FGD5-AS1	NR1D2	1.37389
hsa-miR-185-3p	SNHG29	RPS3A	1.37385
hsa-miR-664a-3p	AC099850.4	CENPF	1.37338
hsa-miR-664a-3p	AC026401.3	KIF4A	1.37276
hsa-miR-15b-3p	GAS5	UFC1	1.37253
hsa-miR-185-5p	ZFAS1	FAU	1.37242
hsa-let-7e-5p	ZFAS1	C12orf45	1.37203
hsa-miR-664a-3p	AC026401.3	FOXM1	1.37188
hsa-miR-22-3p	RNASEH1-AS1	RPS7	1.37125
hsa-miR-151a-3p	TP53TG1	RPL13	1.37114
hsa-miR-664a-3p	AC026401.3	TYMS	1.37022
hsa-miR-664a-3p	AC026401.3	DONSON	1.36996
hsa-miR-664b-3p	AC099850.4	NUF2	1.3697
hsa-miR-22-3p	MAPKAPK5-AS1	ALKBH2	1.3694
hsa-miR-664b-3p	AC099850.4	MELK	1.3684
hsa-miR-151a-3p	SNHG29	COMMD6	1.36812
hsa-miR-185-5p	GIHCG	CCNB1IP1	1.36795
hsa-miR-664b-3p	AC099850.4	CENPF	1.36756
hsa-miR-34a-5p	SNHG29	RPS3	1.36713
hsa-miR-664a-3p	AC099850.4	NUF2	1.36695
hsa-miR-151a-3p	GAS5	RPLP1	1.36687
hsa-let-7e-5p	ZFAS1	RPLP0	1.36687
hsa-miR-15b-3p	EPB41L4A-AS1	RPL34	1.36684
hsa-miR-185-5p	SNHG29	RPL15	1.36643
hsa-let-7e-5p	ZFAS1	RPL26	1.36635
hsa-miR-185-5p	SNHG29	RPL11	1.3663
hsa-miR-330-5p	GAS5	RPL7A	1.36597
hsa-let-7a-5p	GIHCG	SNRPF	1.36567
hsa-miR-24-3p	TRIM52-AS1	TIMM9	1.36541
hsa-miR-185-5p	ZFAS1	RPS25	1.36532
hsa-miR-185-5p	TRIM52-AS1	CHCHD5	1.36528
hsa-miR-151a-3p	ZFAS1	RPL5	1.36526
hsa-miR-185-5p	SNHG29	RPL21	1.36482
hsa-miR-24-3p	TRIM52-AS1	MRPL57	1.36425
hsa-miR-330-5p	SNHG32	RPL6	1.36357
hsa-let-7e-5p	TP53TG1	RPL37A	1.36354
hsa-miR-185-5p	GIHCG	DGUOK	1.36328
hsa-let-7e-5p	TP53TG1	ATP5MC2	1.36317
hsa-miR-151a-3p	AC112491.1	RPS27A	1.36227
hsa-miR-15b-3p	EPB41L4A-AS1	RPS13	1.36191
hsa-let-7f-5p	TRIM52-AS1	SMIM26	1.36172
hsa-let-7e-5p	ZFAS1	RPS9	1.36159
hsa-miR-151a-3p	SNHG29	RPL36	1.36149
hsa-miR-152-3p	SNHG29	RPS19	1.36113
hsa-miR-151a-3p	SNHG29	RPS27	1.36081
hsa-miR-224-5p	SNHG32	CCNB1IP1	1.36026
hsa-miR-151a-3p	ZFAS1	RPL24	1.36025
hsa-let-7e-5p	TP53TG1	SDHAF3	1.36008
hsa-miR-185-5p	SNHG29	RPL32	1.35963
hsa-miR-151a-3p	GAS5	RPL5	1.35946
hsa-miR-185-5p	SNHG29	RPS10	1.35946
hsa-miR-185-5p	TP53TG1	RPL26	1.35935
hsa-miR-379-5p	SPINT1-AS1	DUSP23	1.35902
hsa-let-7e-5p	ZFAS1	RPS23	1.35889
hsa-miR-330-5p	GAS5	RPL10A	1.35862
hsa-miR-151a-3p	SNHG29	RPL37A	1.3583
hsa-miR-151a-3p	GAS5	RPL23A	1.35807
hsa-miR-149-5p	HCP5	TAP2	1.35787
hsa-miR-151a-3p	AC112491.1	COPS9	1.35778
hsa-miR-151a-3p	SNHG29	RPS19	1.35776
hsa-miR-224-5p	AL354892.2	ZBTB12	1.35761
hsa-miR-151a-3p	SNHG29	RPS21	1.35739
hsa-miR-185-5p	ZFAS1	RPL31	1.35657
hsa-let-7f-5p	ZFAS1	RPS29	1.35623
hsa-let-7e-5p	ZFAS1	RPL15	1.3558
hsa-miR-185-5p	GIHCG	PTRHD1	1.35529
hsa-miR-185-5p	SNHG29	COMMD6	1.35529
hsa-miR-21-5p	GIHCG	POLR2J	1.35525
hsa-let-7e-5p	SNHG19	RPL11	1.35519
hsa-let-7f-5p	TRIM52-AS1	BCL7C	1.35496
hsa-miR-185-5p	EPB41L4A-AS1	RPL37A	1.35435
hsa-miR-185-5p	ZFAS1	RPS3	1.35414
hsa-miR-185-5p	ZFAS1	RPS20	1.35412
hsa-miR-151a-3p	GAS5	RPS11	1.35402
hsa-miR-151a-3p	TP53TG1	RPL37A	1.35281
hsa-miR-185-5p	ZFAS1	PEMT	1.35272
hsa-let-7e-5p	SNHG19	ELOB	1.35266
hsa-miR-151a-3p	AC112491.1	RPL35	1.35265
hsa-miR-185-5p	EPB41L4A-AS1	TPT1	1.35255
hsa-let-7e-5p	ZFAS1	RPS27A	1.35159
hsa-miR-21-5p	TP53TG1	POLR2J	1.35155
hsa-miR-185-5p	SNHG29	RPS20	1.35138
hsa-miR-185-5p	ZFAS1	RPS13	1.35107
hsa-miR-664a-3p	AC026401.3	DLGAP5	1.35044
hsa-miR-185-5p	SNHG29	RPS2	1.35027
hsa-miR-664a-3p	AC026401.3	RRM2	1.35005
hsa-let-7e-5p	ZFAS1	RPL36A	1.34992
hsa-miR-330-5p	SNHG7	RPL7A	1.34954
hsa-let-7e-5p	SNHG19	RPS15A	1.34946
hsa-miR-744-5p	SNHG1	ZRANB2	1.34925
hsa-miR-22-3p	AC006333.1	BCL7C	1.34915
hsa-miR-151a-3p	GAS5	RPL37A	1.34902
hsa-miR-185-5p	GIHCG	ATP5MC2	1.34791
hsa-let-7e-5p	AC112491.1	SMIM26	1.34784
hsa-let-7e-5p	SNHG19	DPM3	1.34725
hsa-miR-185-3p	SNHG29	RPL5	1.3471
hsa-let-7e-5p	AC112491.1	PFDN5	1.34709
hsa-miR-185-5p	ZFAS1	RPL28	1.34704
hsa-let-7e-5p	ZFAS1	NACA	1.34609
hsa-miR-185-5p	GIHCG	PFDN5	1.34561
hsa-miR-125a-5p	AC099850.4	NCAPG	1.34538
hsa-miR-24-3p	AC112491.1	RPL13	1.34521
hsa-miR-185-5p	SNHG29	RPS15	1.34488
hsa-let-7d-5p	ZFAS1	PEMT	1.34427
hsa-miR-151a-3p	GIHCG	ELOB	1.34349
hsa-miR-15b-3p	EPB41L4A-AS1	RPL18A	1.34307
hsa-miR-151a-3p	GIHCG	PFDN5	1.34232
hsa-miR-185-5p	TP53TG1	SNRPE	1.3421
hsa-miR-151a-3p	AC112491.1	SMIM26	1.34164
hsa-let-7d-5p	ZFAS1	RPL6	1.34135
hsa-miR-185-5p	SNHG29	RPL34	1.34113
hsa-let-7e-5p	ZFAS1	RPS21	1.34066
hsa-miR-330-5p	GAS5	RPL15	1.34022
hsa-let-7e-5p	ZFAS1	UBA52	1.34021
hsa-let-7e-5p	ZFAS1	SMIM26	1.33975
hsa-miR-15b-3p	EPB41L4A-AS1	RPL31	1.33966
hsa-miR-185-5p	SNHG29	RPS6	1.33934
hsa-miR-151a-3p	AC112491.1	RPL18A	1.33931
hsa-miR-185-5p	ZFAS1	BTF3	1.33931
hsa-miR-664b-3p	AC099850.4	KIF20A	1.33892
hsa-miR-151a-3p	ZFAS1	RPS8	1.33759
hsa-miR-15b-3p	GAS5	RPS27	1.337
hsa-let-7e-5p	TP53TG1	MZT2B	1.33696
hsa-miR-224-5p	EMX2OS	PAX8	1.33624
hsa-miR-224-5p	AL354892.2	SMO	1.33505
hsa-miR-143-3p	AC112491.1	RPL24	1.3341
hsa-let-7e-5p	SNHG19	RPL31	1.33397
hsa-miR-151a-3p	ZFAS1	RPL31	1.33313
hsa-miR-151a-3p	AC112491.1	COX7C	1.33251
hsa-miR-151a-3p	TP53TG1	PTRHD1	1.33191
hsa-miR-15b-3p	SNHG29	RPS15A	1.33187
hsa-miR-664a-3p	AC026401.3	CENPU	1.3316
hsa-miR-664b-3p	AC099850.4	RRM2	1.33134
hsa-miR-185-5p	SNHG29	BTF3	1.3307
hsa-miR-185-5p	TP53TG1	COMMD6	1.33007
hsa-miR-151a-3p	AC112491.1	NDUFB8	1.32996
hsa-miR-15b-3p	ZFAS1	RPS3	1.32976
hsa-miR-15b-3p	EPB41L4A-AS1	RPL36	1.32962
hsa-miR-125a-5p	AC099850.4	BUB1	1.3294
hsa-miR-151a-3p	SNHG29	RPL34	1.3294
hsa-miR-185-3p	SNHG32	RPLP0	1.32895
hsa-miR-185-5p	GIHCG	TRMT112	1.3289
hsa-miR-3653-3p	FGD5-AS1	NR2C2	1.32888
hsa-miR-664a-3p	AC026401.3	KIF20A	1.32862
hsa-miR-15b-3p	SNHG29	RPL34	1.32861
hsa-miR-24-3p	TRIM52-AS1	TSTD1	1.32858
hsa-miR-151a-3p	ZFAS1	COMMD6	1.32783
hsa-miR-151a-3p	GIHCG	SNRPE	1.32761
hsa-miR-21-5p	PITPNA-AS1	POLR2J	1.32729
hsa-let-7e-5p	SNHG19	FAU	1.32671
hsa-miR-185-5p	ZFAS1	DGUOK	1.32645
hsa-miR-3653-3p	FGD5-AS1	CAPN7	1.32606
hsa-let-7e-5p	SNHG19	MRPS34	1.32547
hsa-miR-664a-3p	AC026401.3	H2AZ2	1.32463
hsa-miR-24-3p	TRIM52-AS1	SMDT1	1.32395
hsa-miR-15b-3p	EPB41L4A-AS1	RPL5	1.32378
hsa-let-7e-5p	TP53TG1	SMIM26	1.32333
hsa-miR-151a-3p	ZFAS1	RPS21	1.32307
hsa-miR-21-5p	TRIM52-AS1	BCL7C	1.32286
hsa-miR-664b-3p	AC099850.4	BUB1	1.32244
hsa-miR-125a-5p	AC099850.4	PRC1	1.32207
hsa-miR-185-5p	SNHG29	RPL27A	1.3219
hsa-miR-185-5p	ZFAS1	RPL9	1.32118
hsa-let-7e-5p	SNHG19	RPL24	1.31956
hsa-miR-185-5p	ZFAS1	RPS11	1.31942
hsa-miR-151a-3p	GAS5	RPS23	1.31923
hsa-miR-185-5p	SNHG29	PTRHD1	1.31825
hsa-miR-151a-3p	ZFAS1	RPS6	1.31635
hsa-miR-664a-3p	AC026401.3	ECT2	1.31605
hsa-miR-185-5p	ZFAS1	OST4	1.31589
hsa-miR-185-5p	TP53TG1	RPL37	1.3154
hsa-miR-185-5p	SNHG29	RPS29	1.31534
hsa-miR-185-5p	ZFAS1	RPL32	1.31484
hsa-let-7e-5p	SNHG19	RPL29	1.31469
hsa-let-7e-5p	ZFAS1	RPS2	1.31393
hsa-miR-185-5p	SNHG29	RPS27	1.31361
hsa-miR-151a-3p	GAS5	C12orf45	1.31222
hsa-miR-151a-3p	AC112491.1	C12orf45	1.31151
hsa-miR-22-3p	GIHCG	B9D1	1.31088
hsa-let-7f-5p	AL451165.2	MEA1	1.31002
hsa-miR-151a-3p	GAS5	RPLP2	1.30802
hsa-miR-664a-3p	AC026401.3	CCNB2	1.3077
hsa-miR-664b-3p	AC099850.4	KPNA2	1.30757
hsa-miR-151a-3p	GAS5	RPS10	1.30738
hsa-miR-664a-3p	AC026401.3	CDK1	1.30624
hsa-miR-185-5p	SNHG29	RPS23	1.30514
hsa-miR-185-5p	SNHG29	TPT1	1.30315
hsa-miR-151a-3p	GAS5	UBA52	1.30224
hsa-let-7e-5p	SNHG19	TMA7	1.30159
hsa-miR-664b-3p	AC099850.4	FOXM1	1.30127

## Sheet: Ⅰ 'lncRNA-centered' triplets
lncRNA	miRNA	mRNA	Min(cor)	Max(cor)	Diff(cor)	Pvalue	Adjusted pvalue
AC006333.1	hsa-miR-22-3p	MRPS33	-0.342167	0.0802875	0.422454	0	0
AC026401.3	hsa-miR-664a-3p	NDC80	-0.48968	-0.178138	0.311541	0	0
AC026401.3	hsa-miR-664a-3p	NEK2	-0.354087	0.0692916	0.423379	0	0
AC026401.3	hsa-miR-664a-3p	CCNB1	-0.436665	0.0614746	0.49814	0	0
AC026401.3	hsa-miR-664a-3p	UBE2C	-0.429383	-0.0901131	0.33927	0	0
AC026401.3	hsa-miR-664a-3p	PLK1	-0.435625	-0.0671098	0.368515	0	0
AC026401.3	hsa-miR-664a-3p	TOP2A	-0.485301	-0.155294	0.330008	0	0
AC026401.3	hsa-miR-664a-3p	ARL6IP1	-0.351226	0.0716902	0.422917	0	0
AC026401.3	hsa-miR-664a-3p	CENPA	-0.527219	-0.193975	0.333244	0.01	0.01
AC112491.1	hsa-miR-151a-3p	RPS9	-0.392884	-0.0535708	0.339313	0	0
AC112491.1	hsa-miR-151a-3p	RPS27A	-0.379345	-0.0170718	0.362273	0	0
AC112491.1	hsa-miR-151a-3p	FAU	-0.404068	-0.025438	0.37863	0	0
AC112491.1	hsa-miR-151a-3p	RPS14	-0.355576	-0.0456092	0.309966	0	0
AC112491.1	hsa-miR-151a-3p	RPL26	-0.467442	-0.0524871	0.414955	0	0
AC112491.1	hsa-miR-151a-3p	RPS15A	-0.355764	0.0162193	0.371983	0	0
AC112491.1	hsa-miR-151a-3p	RPLP2	-0.451042	-0.059206	0.391836	0	0
AC112491.1	hsa-miR-151a-3p	RPL13A	-0.425741	-0.0717047	0.354037	0	0
AC112491.1	hsa-miR-151a-3p	RPS28	-0.334826	0.0991728	0.433999	0	0
AC112491.1	hsa-miR-151a-3p	SSR2	-0.439541	0.0375321	0.477073	0	0
AC112491.1	hsa-miR-151a-3p	ATP5MC2	-0.392653	-0.0157136	0.376939	0	0
AC112491.1	hsa-miR-151a-3p	RPL28	-0.405137	0.0150056	0.420142	0	0
AC112491.1	hsa-miR-151a-3p	RPS17	-0.333439	0.210129	0.543568	0	0
AC112491.1	hsa-miR-151a-3p	RPL18	-0.423473	-0.0190659	0.404407	0	0
AC112491.1	hsa-miR-151a-3p	NDUFB8	-0.371325	-0.0413611	0.329964	0.01	0.01
AC112491.1	hsa-miR-151a-3p	RPS18	-0.328758	0.0490771	0.377835	0	0
AC112491.1	hsa-miR-151a-3p	RPL18A	-0.314641	0.0246722	0.339313	0	0
AC112491.1	hsa-miR-151a-3p	RPS11	-0.524416	-0.0635553	0.46086	0	0
AC112491.1	hsa-miR-151a-3p	RPS29	-0.387696	-0.0742766	0.31342	0	0
AC112491.1	hsa-miR-151a-3p	TOMM7	-0.431406	0.0129393	0.444345	0	0
AC112491.1	hsa-miR-151a-3p	RPL9	-0.389979	0.123	0.512979	0	0
AC112491.1	hsa-miR-151a-3p	RPL23	-0.324669	0.083423	0.408092	0	0
AC112491.1	hsa-miR-151a-3p	RPL31	-0.438818	-0.0457971	0.393021	0	0
AC112491.1	hsa-miR-151a-3p	RPS6	-0.418242	-0.0762706	0.341972	0	0
AC112491.1	hsa-miR-151a-3p	RPS13	-0.399429	-0.0103963	0.389033	0	0
AC112491.1	hsa-miR-151a-3p	RPL37	-0.387769	0.0130838	0.400853	0	0
AC112491.1	hsa-miR-151a-3p	SMIM26	-0.312647	0.0289925	0.341639	0	0
AC112491.1	hsa-miR-151a-3p	RPS27	-0.38248	0.168472	0.550952	0	0
AC112491.1	hsa-miR-151a-3p	COPS9	-0.344262	0.0135173	0.357779	0	0
AC112491.1	hsa-miR-151a-3p	RPL13	-0.404313	-0.0907922	0.313521	0	0
AC112491.1	hsa-miR-151a-3p	RPL24	-0.430177	-0.0877723	0.342405	0	0
AC112491.1	hsa-miR-151a-3p	RPL35	-0.311635	0.0410143	0.35265	0	0
AC112491.1	hsa-miR-151a-3p	RPL32	-0.419528	0.0875266	0.507055	0	0
AC112491.1	hsa-miR-151a-3p	RPS20	-0.373016	0.0133728	0.386389	0	0
AC112491.1	hsa-miR-151a-3p	RPL27A	-0.362526	0.0743055	0.436831	0	0
AC112491.1	hsa-miR-151a-3p	RPS16	-0.393505	0.0389625	0.432468	0	0
AC112491.1	hsa-miR-151a-3p	RPS8	-0.421739	-0.00597479	0.415764	0	0
AC112491.1	hsa-miR-151a-3p	COX7C	-0.315016	0.0174909	0.332507	0	0
AC112491.1	hsa-miR-151a-3p	RPL37A	-0.419442	0.0629628	0.482404	0	0
AC112491.1	hsa-miR-151a-3p	RPS15	-0.506195	0.0220424	0.528238	0	0
AC112491.1	hsa-miR-151a-3p	NENF	-0.438746	-0.084001	0.354745	0	0
AC112491.1	hsa-miR-151a-3p	RPS23	-0.393101	-0.0788571	0.314243	0.01	0.01
AC112491.1	hsa-miR-151a-3p	RPL34	-0.353509	0.0674132	0.420923	0	0
AC112491.1	hsa-miR-151a-3p	COX4I1	-0.38602	0.0378788	0.423899	0	0
EMX2OS	hsa-miR-224-5p	EMX2	-0.531395	-0.115602	0.415793	0	0
EPB41L4A-AS1	hsa-miR-15b-3p	RPL13	-0.43353	0.124965	0.558494	0	0
EPB41L4A-AS1	hsa-miR-15b-3p	RPL13A	-0.360127	0.056215	0.416342	0	0
EPB41L4A-AS1	hsa-miR-15b-3p	RPL36	-0.356775	-0.0271575	0.329617	0	0
EPB41L4A-AS1	hsa-miR-15b-3p	TPT1	-0.479652	0.00535347	0.485005	0	0
EPB41L4A-AS1	hsa-miR-15b-3p	RPS13	-0.349088	0.0128238	0.361912	0	0
EPB41L4A-AS1	hsa-miR-185-3p	RPL6	-0.352628	0.0447567	0.397385	0	0
EPB41L4A-AS1	hsa-miR-185-3p	RPLP0	-0.353307	-0.0368818	0.316425	0	0
EPB41L4A-AS1	hsa-miR-15b-3p	RPS27	-0.434006	-0.0341509	0.399855	0	0
EPB41L4A-AS1	hsa-miR-15b-3p	RPL18A	-0.33682	0.00624932	0.34307	0	0
EPB41L4A-AS1	hsa-miR-15b-3p	RPL31	-0.388563	-0.0489037	0.33966	0	0
EPB41L4A-AS1	hsa-miR-15b-3p	RPL26	-0.42866	0.0548712	0.483531	0	0
EPB41L4A-AS1	hsa-miR-15b-3p	RPL5	-0.324799	-0.00101868	0.32378	0	0
EPB41L4A-AS1	hsa-miR-185-3p	RPL13	-0.328339	0.128115	0.456453	0	0
EPB41L4A-AS1	hsa-miR-15b-3p	RPS20	-0.400441	-0.0571831	0.343258	0	0
EPB41L4A-AS1	hsa-miR-185-3p	RPS13	-0.313066	0.211935	0.525001	0	0
EPB41L4A-AS1	hsa-miR-185-3p	RPL27A	-0.311982	0.195261	0.507243	0	0
FGD5-AS1	hsa-miR-3653-3p	CAPN7	-0.341011	-0.0149478	0.326063	0	0
FGD5-AS1	hsa-miR-3653-3p	NR1D2	-0.330448	0.0434418	0.37389	0	0
FGD5-AS1	hsa-miR-3653-3p	NR2C2	-0.318224	0.0106564	0.328881	0	0
FGD5-AS1	hsa-miR-3653-3p	VGLL4	-0.328079	0.0998085	0.427887	0	0
GAS5	hsa-miR-151a-3p	RPS29	-0.361471	-0.0160459	0.345425	0	0
GAS5	hsa-miR-15b-3p	RPL31	-0.311404	0.0702019	0.381606	0	0
GAS5	hsa-miR-15b-3p	UFC1	-0.320695	0.0518369	0.372532	0	0
GAS5	hsa-miR-877-5p	RPS2	-0.318744	0.274876	0.593621	0	0
GAS5	hsa-miR-15b-3p	RPL17	-0.3363	0.050652	0.386952	0	0
GAS5	hsa-miR-151a-3p	RPS15A	-0.402117	-0.040971	0.361146	0	0
GAS5	hsa-miR-330-5p	RPSA	-0.400889	0.00175559	0.402644	0	0
GAS5	hsa-miR-151a-3p	RPL18	-0.407275	-0.0764874	0.330788	0	0
GAS5	hsa-miR-151a-3p	RPS11	-0.439988	-0.0859661	0.354022	0	0
GAS5	hsa-miR-151a-3p	RPS13	-0.325174	0.0560127	0.381187	0	0
GAS5	hsa-miR-151a-3p	RPLP1	-0.345606	0.0212621	0.366868	0	0
GAS5	hsa-miR-151a-3p	UFC1	-0.409096	-0.0300907	0.379005	0	0
GAS5	hsa-miR-501-3p	RPL4	-0.316158	0.107091	0.423249	0	0
GAS5	hsa-miR-15b-3p	RPL7	-0.420727	0.206892	0.62762	0	0
GAS5	hsa-miR-501-3p	RPL3	-0.337514	0.11644	0.453954	0	0
GAS5	hsa-miR-330-5p	RPL7A	-0.379258	-0.0132861	0.365972	0	0
GAS5	hsa-miR-330-5p	RPL15	-0.331402	0.0088213	0.340223	0	0
GAS5	hsa-miR-15b-3p	RPS3	-0.361196	0.101268	0.462464	0	0
GAS5	hsa-miR-15b-3p	RPL13A	-0.35689	0.16129	0.518181	0	0
GAS5	hsa-miR-151a-3p	RPLP2	-0.352816	-0.0448001	0.308016	0	0
GAS5	hsa-miR-330-5p	RPL17	-0.316418	0.134718	0.451136	0	0
GAS5	hsa-miR-15b-3p	RPS27A	-0.358596	0.122162	0.480757	0	0
GAS5	hsa-miR-15b-3p	RPL26	-0.344565	0.100733	0.445299	0	0
GAS5	hsa-miR-151a-3p	RPL13	-0.430018	0.0276632	0.457682	0	0
GAS5	hsa-miR-151a-3p	RPS27A	-0.347657	0.0268829	0.37454	0	0
GAS5	hsa-miR-15b-3p	RPS15A	-0.363942	0.027851	0.391793	0	0
GAS5	hsa-miR-15b-3p	TPT1	-0.413503	0.00195788	0.415461	0	0
GAS5	hsa-miR-330-5p	RPS6	-0.359188	0.112495	0.471683	0	0
GAS5	hsa-miR-151a-3p	RPL26	-0.407506	0.0211032	0.42861	0	0
GAS5	hsa-miR-15b-3p	RPL10A	-0.363725	0.196937	0.560662	0	0
GAS5	hsa-miR-151a-3p	RPS21	-0.464379	-0.0474154	0.416964	0	0
GAS5	hsa-miR-151a-3p	RPL29	-0.313254	0.164281	0.477535	0	0
GAS5	hsa-miR-151a-3p	PFDN5	-0.522523	-0.0754759	0.447047	0	0
GAS5	hsa-miR-15b-3p	RACK1	-0.370661	0.156883	0.527544	0	0
GAS5	hsa-miR-330-5p	RPL32	-0.335679	0.134588	0.470267	0	0
GAS5	hsa-miR-151a-3p	ATP5MC2	-0.457992	0.00351841	0.461511	0	0
GAS5	hsa-miR-15b-3p	RPS11	-0.320175	0.133186	0.453361	0	0
GAS5	hsa-miR-151a-3p	RPL7A	-0.322747	0.1394	0.462146	0	0
GAS5	hsa-miR-151a-3p	RPL13A	-0.396727	0.0102807	0.407008	0	0
GAS5	hsa-miR-15b-3p	RPL19	-0.359506	0.0865152	0.446021	0	0
GAS5	hsa-miR-185-3p	RPLP0	-0.332356	0.143561	0.475917	0	0
GAS5	hsa-miR-15b-3p	RPS27	-0.353625	-0.0166239	0.337001	0	0
GAS5	hsa-miR-15b-3p	EEF1B2	-0.344334	0.153936	0.49827	0	0
GAS5	hsa-miR-151a-3p	RPL23A	-0.319062	0.0390059	0.358068	0	0
GAS5	hsa-miR-151a-3p	RPL32	-0.388852	0.0515334	0.440386	0	0
GAS5	hsa-miR-185-3p	RPSA	-0.348987	0.19146	0.540447	0	0
GAS5	hsa-miR-15b-3p	RPL27A	-0.383839	0.0823104	0.466149	0	0
GAS5	hsa-miR-15b-3p	RPS7	-0.321764	0.167504	0.489268	0	0
GAS5	hsa-miR-15b-3p	RPL34	-0.371296	-0.0194271	0.351869	0	0
GAS5	hsa-miR-766-3p	RPL3	-0.338554	0.193758	0.532312	0	0
GAS5	hsa-miR-15b-3p	RPL9	-0.445205	0.139602	0.584807	0	0
GAS5	hsa-miR-151a-3p	RPS14	-0.381368	0.0111765	0.392544	0	0
GAS5	hsa-miR-15b-3p	RPL4	-0.325839	0.0822815	0.408121	0	0
GAS5	hsa-miR-151a-3p	RPL5	-0.31321	0.046245	0.359455	0	0
GAS5	hsa-miR-877-5p	RPS6	-0.330737	0.121352	0.45209	0	0
GAS5	hsa-miR-330-5p	RPL6	-0.40255	0.0418524	0.444403	0	0
GAS5	hsa-miR-185-3p	BTF3	-0.332674	0.0862696	0.418943	0	0
GAS5	hsa-miR-185-3p	RPL5	-0.341285	0.160366	0.501651	0	0
GAS5	hsa-miR-151a-3p	RPS7	-0.428097	0.0308854	0.458982	0	0
GAS5	hsa-miR-151a-3p	NACA	-0.364028	0.0961529	0.460181	0	0
GAS5	hsa-miR-151a-3p	RPS23	-0.361254	-0.0420258	0.319228	0	0
GAS5	hsa-miR-151a-3p	RPL31	-0.454004	-0.0453058	0.408699	0	0
GAS5	hsa-miR-151a-3p	RPS15	-0.384445	0.0216523	0.406098	0	0
GAS5	hsa-miR-877-5p	RPL13	-0.375458	0.0956616	0.471119	0	0
GAS5	hsa-miR-151a-3p	RPS6	-0.385457	0.0424448	0.427902	0	0
GAS5	hsa-miR-330-5p	RPLP0	-0.382379	0.160308	0.542687	0	0
GAS5	hsa-miR-15b-3p	RPL13	-0.383997	0.103132	0.487129	0	0
GAS5	hsa-miR-330-5p	RPL10A	-0.334639	0.0239786	0.358617	0	0
GIHCG	hsa-miR-151a-5p	FAM229B	-0.382856	0.0600585	0.442914	0	0
GIHCG	hsa-miR-185-5p	ATP5MC2	-0.384518	-0.0366073	0.34791	0	0
GIHCG	hsa-miR-185-5p	MYL6B	-0.332674	0.0531951	0.385869	0	0
GIHCG	hsa-miR-21-5p	PKIG	-0.356847	0.0958061	0.452653	0	0
GIHCG	hsa-miR-22-3p	PCBP2	-0.330376	0.100126	0.430502	0	0
GIHCG	hsa-miR-22-3p	FAM229B	-0.312647	0.272796	0.585442	0	0
GIHCG	hsa-miR-22-3p	ATP5MC2	-0.382784	-0.00890799	0.373876	0	0
GIHCG	hsa-miR-151a-3p	C12orf10	-0.317213	0.0657226	0.382935	0	0
GIHCG	hsa-miR-21-5p	IFT52	-0.446288	-0.0226204	0.423668	0	0
GIHCG	hsa-miR-151a-3p	BLOC1S1	-0.364881	0.112249	0.47713	0	0
GIHCG	hsa-miR-185-5p	DGUOK	-0.403258	-0.039974	0.363284	0	0
GIHCG	hsa-miR-151a-3p	FAM229B	-0.395803	-0.0748113	0.320991	0	0
GIHCG	hsa-miR-22-3p	B9D1	-0.32948	-0.0186035	0.310877	0	0
GIHCG	hsa-miR-185-5p	PFDN5	-0.385746	-0.0401329	0.345613	0	0
GIHCG	hsa-miR-151a-3p	SNRPE	-0.346921	-0.0193115	0.327609	0	0
GIHCG	hsa-miR-185-5p	PCBP2	-0.319293	0.128881	0.448174	0	0
GIHCG	hsa-miR-22-3p	DGUOK	-0.35637	0.0622548	0.418625	0	0
GIHCG	hsa-miR-151a-3p	ATP5MC2	-0.391872	-0.00609038	0.385782	0	0
MAPKAPK5-AS1	hsa-miR-22-3p	RPLP0	-0.345476	0.0662717	0.411747	0	0
MAPKAPK5-AS1	hsa-miR-22-3p	ALKBH2	-0.49663	-0.127233	0.369396	0	0
OSER1-DT	hsa-miR-21-3p	IFT52	-0.393577	-0.0111765	0.382401	0	0
PITPNA-AS1	hsa-miR-21-5p	NAA38	-0.370473	0.114966	0.485439	0	0
PITPNA-AS1	hsa-miR-21-5p	TMEM256	-0.358119	0.266423	0.624542	0	0
PITPNA-AS1	hsa-miR-21-5p	EMC6	-0.319929	0.164296	0.484225	0	0
RNASEH1-AS1	hsa-miR-22-3p	RPS7	-0.387783	-0.0165372	0.371246	0	0
SNHG1	hsa-miR-744-5p	ZRANB2	-0.321764	0.0274898	0.349254	0	0
SNHG19	hsa-let-7e-5p	RPL37	-0.380096	0.013474	0.39357	0	0
SNHG29	hsa-miR-151a-3p	RPL36	-0.328107	0.0333851	0.361493	0	0
SNHG29	hsa-miR-151a-3p	RPS6	-0.348597	0.112033	0.460629	0	0
SNHG29	hsa-miR-151a-5p	RPL41	-0.312228	0.145006	0.457234	0	0
SNHG29	hsa-miR-151a-3p	RPS15A	-0.427562	-0.0317668	0.395795	0	0
SNHG29	hsa-miR-15b-3p	RPL13A	-0.328642	0.145989	0.474631	0	0
SNHG29	hsa-miR-151a-3p	RPL35A	-0.316909	0.0927139	0.409623	0	0
SNHG29	hsa-miR-151a-3p	RPL21	-0.351486	0.0971065	0.448593	0	0
SNHG29	hsa-miR-185-5p	CCNB1IP1	-0.395831	0.125543	0.521374	0	0
SNHG29	hsa-miR-151a-3p	RPLP2	-0.354492	0.0774555	0.431947	0	0
SNHG29	hsa-miR-185-5p	RPL31	-0.41333	-0.0722537	0.341076	0	0
SNHG29	hsa-let-7d-5p	RPS15A	-0.373132	0.0792616	0.452393	0	0
SNHG29	hsa-miR-151a-3p	RPS8	-0.397623	-0.0233139	0.374309	0	0
SNHG29	hsa-miR-185-5p	RPL26	-0.351299	0.110631	0.46193	0	0
SNHG29	hsa-miR-151a-3p	RPL26	-0.352209	0.00727522	0.359484	0	0
SNHG29	hsa-miR-151a-3p	RPL34	-0.421233	-0.0918325	0.329401	0	0
SNHG29	hsa-miR-185-5p	RPS7	-0.353625	-0.000801936	0.352823	0	0
SNHG29	hsa-miR-224-5p	RPL23	-0.314568	0.312531	0.6271	0	0
SNHG29	hsa-miR-185-5p	PEMT	-0.450652	0.0371853	0.487837	0	0
SNHG29	hsa-miR-151a-3p	RPL13	-0.415612	0.0270274	0.44264	0	0
SNHG29	hsa-let-7d-5p	PTRHD1	-0.364664	0.143373	0.508037	0	0
SNHG29	hsa-miR-151a-3p	PFDN5	-0.388592	-0.0307698	0.357823	0	0
SNHG29	hsa-miR-151a-3p	RPS15	-0.427186	0.00622042	0.433407	0	0
SNHG29	hsa-miR-185-5p	RPLP2	-0.352975	0.165582	0.518556	0	0
SNHG29	hsa-let-7d-5p	PHB2	-0.34273	0.166319	0.509049	0	0
SNHG29	hsa-miR-185-5p	RPL21	-0.346054	0.0187624	0.364816	0	0
SNHG29	hsa-miR-185-5p	RPL29	-0.348423	0.0255102	0.373933	0	0
SNHG29	hsa-miR-185-3p	RPS23	-0.312257	0.078438	0.390695	0	0
SNHG29	hsa-let-7d-5p	RPS7	-0.37566	0.0590904	0.434751	0	0
SNHG29	hsa-miR-185-3p	RPL5	-0.329654	0.0174475	0.347101	0	0
SNHG29	hsa-miR-15b-3p	RPL5	-0.369591	0.0428205	0.412412	0	0
SNHG29	hsa-miR-151a-3p	RPS7	-0.377914	-0.00731857	0.370596	0	0
SNHG29	hsa-miR-15b-3p	RPS17	-0.433053	0.0970343	0.530087	0	0
SNHG29	hsa-let-7d-5p	RPS2	-0.342485	0.173009	0.515493	0	0
SNHG29	hsa-miR-151a-3p	RPL31	-0.450219	-0.0175776	0.432641	0	0
SNHG29	hsa-miR-151a-3p	CCNB1IP1	-0.421638	0.185146	0.606784	0	0
SNHG29	hsa-miR-15b-3p	TPT1	-0.409948	0.104129	0.514077	0	0
SNHG29	hsa-miR-185-5p	RPLP1	-0.325911	0.0863562	0.412267	0	0
SNHG29	hsa-miR-151a-3p	RPS19	-0.39495	-0.0371853	0.357765	0	0
SNHG29	hsa-let-7d-5p	RPL13	-0.361413	0.121555	0.482968	0	0
SNHG29	hsa-miR-185-5p	RPS9	-0.397941	0.00741972	0.405361	0	0
SNHG29	hsa-miR-151a-3p	ATP5MC2	-0.405643	0.0731785	0.478821	0	0
SNHG29	hsa-miR-185-3p	EEF1A1	-0.343684	0.0562006	0.399884	0	0
SNHG29	hsa-miR-15b-3p	RPS25	-0.324524	0.0761117	0.400636	0	0
SNHG29	hsa-miR-15b-3p	RPLP1	-0.405007	0.0487158	0.453723	0	0
SNHG29	hsa-miR-151a-3p	RPS14	-0.378406	0.0329227	0.411328	0	0
SNHG29	hsa-miR-15b-3p	RPS27A	-0.322819	0.104129	0.426948	0	0
SNHG29	hsa-let-7d-5p	PEMT	-0.390182	0.0532673	0.443449	0	0
SNHG29	hsa-miR-15b-3p	RPL31	-0.364303	0.0508399	0.415143	0	0
SNHG29	hsa-miR-185-5p	RPS8	-0.381483	0.0508832	0.432366	0	0
SNHG29	hsa-miR-151a-3p	RPS27	-0.336575	0.0242387	0.360814	0	0
SNHG29	hsa-miR-15b-3p	RPL37A	-0.347744	0.00863346	0.356378	0	0
SNHG29	hsa-miR-15b-3p	ATP5MC2	-0.319019	0.138663	0.457682	0	0
SNHG29	hsa-miR-151a-3p	RPL13A	-0.402926	0.0189214	0.421847	0	0
SNHG29	hsa-let-7d-5p	RPL3	-0.315638	0.151855	0.467493	0	0
SNHG29	hsa-miR-151a-3p	PEMT	-0.424253	0.117075	0.541329	0	0
SNHG29	hsa-miR-151a-3p	RPS29	-0.370531	0.00759311	0.378124	0	0
SNHG29	hsa-miR-185-5p	RPS15	-0.326865	0.0180111	0.344876	0	0
SNHG29	hsa-let-7d-5p	RPL24	-0.346892	0.212643	0.559535	0	0
SNHG29	hsa-miR-15b-3p	RPL23	-0.385543	0.0224903	0.408034	0	0
SNHG29	hsa-miR-151a-3p	RPL32	-0.364476	0.0643644	0.428841	0	0
SNHG29	hsa-miR-151a-3p	RPS27A	-0.316606	0.127753	0.444359	0	0
SNHG29	hsa-miR-185-3p	RPS3A	-0.331893	0.0419535	0.373847	0	0
SNHG29	hsa-miR-15b-3p	RPS27	-0.359592	0.102381	0.461973	0	0
SNHG29	hsa-miR-185-5p	RPS27	-0.349998	-0.0363906	0.313608	0	0
SNHG29	hsa-miR-151a-3p	PTRHD1	-0.355475	0.0327782	0.388253	0	0
SNHG29	hsa-miR-15b-3p	RPL21	-0.432735	0.213481	0.646216	0	0
SNHG29	hsa-miR-224-5p	RPL11	-0.365271	0.176809	0.54208	0	0
SNHG29	hsa-miR-151a-3p	RPL5	-0.37462	0.0517502	0.42637	0	0
SNHG29	hsa-miR-185-5p	PFDN5	-0.351573	0.114345	0.465918	0	0
SNHG29	hsa-miR-15b-3p	RPS24	-0.408951	0.153126	0.562078	0	0
SNHG29	hsa-miR-151a-3p	RPS13	-0.392494	0.0659538	0.458447	0	0
SNHG29	hsa-miR-185-5p	RPL41	-0.322747	0.0544522	0.377199	0	0
SNHG29	hsa-miR-151a-3p	NACA	-0.417635	0.146191	0.563826	0	0
SNHG29	hsa-miR-185-5p	RPS11	-0.390023	-0.0654192	0.324604	0	0
SNHG29	hsa-miR-15b-3p	RPL18A	-0.323108	0.125991	0.449099	0	0
SNHG29	hsa-miR-185-3p	BTF3	-0.393837	0.0219846	0.415822	0	0
SNHG29	hsa-let-7d-5p	RPL21	-0.387509	0.165033	0.552541	0	0
SNHG29	hsa-miR-15b-3p	PFDN5	-0.340577	0.170552	0.51113	0	0
SNHG29	hsa-miR-151a-3p	RPS23	-0.409313	-0.00220352	0.407109	0	0
SNHG29	hsa-miR-224-5p	RPL6	-0.321981	0.149933	0.471914	0	0
SNHG29	hsa-miR-15b-3p	RPS3	-0.394964	0.00915363	0.404118	0	0
SNHG29	hsa-miR-185-5p	RPL36	-0.387711	0.0843189	0.47203	0	0
SNHG29	hsa-miR-151a-3p	RPL24	-0.390153	-0.0576455	0.332507	0	0
SNHG29	hsa-let-7d-5p	UFC1	-0.41265	0.0783658	0.491016	0	0
SNHG32	hsa-miR-185-3p	RPL10A	-0.339002	0.112177	0.451179	0	0
SNHG32	hsa-miR-330-5p	RPL6	-0.370458	-0.00688509	0.363573	0.01	0.01
SNHG32	hsa-miR-185-3p	RPS23	-0.358104	0.0364195	0.394524	0	0
SNHG32	hsa-miR-330-5p	RPL10A	-0.382899	0.0966297	0.479529	0	0
SNHG7	hsa-miR-877-5p	RPL7A	-0.39508	0.0386447	0.433725	0	0
SNHG7	hsa-miR-330-5p	RPL7A	-0.331099	0.0184445	0.349543	0.01	0.01
SNHG7	hsa-miR-330-3p	RPL7A	-0.338872	0.110992	0.449865	0	0
TP53TG1	hsa-let-7e-5p	LAMTOR4	-0.421161	-0.0129105	0.408251	0	0
TP53TG1	hsa-miR-151a-3p	NENF	-0.352324	-0.00965936	0.342665	0	0
TP53TG1	hsa-let-7e-5p	POP7	-0.435018	-0.0101217	0.424896	0	0
TP53TG1	hsa-miR-185-5p	TMEM60	-0.315132	0.191981	0.507113	0	0
TP53TG1	hsa-let-7e-5p	POLR2J	-0.370935	0.10868	0.479616	0	0
ZFAS1	hsa-let-7e-5p	ATP5MC2	-0.44126	-0.0397284	0.401532	0	0
ZFAS1	hsa-miR-151a-3p	RPL19	-0.331286	0.0772532	0.408539	0	0
ZFAS1	hsa-let-7e-5p	RPS10	-0.416306	-0.109807	0.306499	0	0
ZFAS1	hsa-miR-185-5p	RPL11	-0.361066	0.028299	0.389365	0	0
ZFAS1	hsa-let-7e-5p	RPL36	-0.332009	0.058498	0.390507	0	0
ZFAS1	hsa-let-7e-5p	RPS2	-0.323802	-0.0098761	0.313926	0	0
ZFAS1	hsa-let-7e-5p	RPL35A	-0.343539	0.111021	0.454561	0	0
ZFAS1	hsa-miR-185-5p	RPL34	-0.3994	-0.0221725	0.377228	0	0
ZFAS1	hsa-miR-185-5p	RPS27A	-0.328989	0.127595	0.456583	0	0
ZFAS1	hsa-miR-185-5p	SMIM26	-0.513059	-0.0224759	0.490583	0	0
ZFAS1	hsa-let-7d-5p	RPL13	-0.428357	0.211357	0.639714	0	0
ZFAS1	hsa-let-7e-5p	RPLP2	-0.446953	-0.00646606	0.440487	0	0
ZFAS1	hsa-let-7e-5p	RPL24	-0.506484	0.0481956	0.55468	0	0
ZFAS1	hsa-let-7e-5p	RPS15	-0.451765	-0.0536575	0.398107	0	0
ZFAS1	hsa-miR-185-5p	RPS13	-0.347065	0.00400968	0.351075	0	0
ZFAS1	hsa-miR-185-5p	RPL31	-0.374952	-0.0183867	0.356565	0	0
ZFAS1	hsa-let-7e-5p	RPS7	-0.376065	0.00396633	0.380031	0	0
ZFAS1	hsa-let-7e-5p	COMMD6	-0.375646	0.0925694	0.468215	0	0
ZFAS1	hsa-let-7e-5p	RPL11	-0.421696	0.0333851	0.455081	0	0
ZFAS1	hsa-let-7e-5p	SMIM26	-0.370979	-0.0312322	0.339746	0	0
ZFAS1	hsa-miR-151a-3p	RPS2	-0.458238	-0.0135896	0.444648	0	0
ZFAS1	hsa-let-7e-5p	PTRHD1	-0.425279	-0.0399162	0.385363	0	0
ZFAS1	hsa-let-7e-5p	RPL41	-0.341762	0.0736409	0.415403	0	0
ZFAS1	hsa-let-7e-5p	RPL26	-0.353553	0.0127949	0.366348	0	0
ZFAS1	hsa-let-7e-5p	RPL36A	-0.349767	0.000151718	0.349919	0	0
ZFAS1	hsa-miR-185-5p	RPL36	-0.340808	-0.0179244	0.322884	0	0
ZFAS1	hsa-let-7e-5p	RPS29	-0.408619	-0.0912112	0.317408	0	0
ZFAS1	hsa-miR-151a-3p	RPL26	-0.415699	-0.0843911	0.331308	0	0
ZFAS1	hsa-miR-185-5p	RPS25	-0.323686	0.0416357	0.365322	0	0
ZFAS1	hsa-miR-185-5p	RPL29	-0.369432	-0.0445111	0.324921	0	0
ZFAS1	hsa-let-7e-5p	RPLP1	-0.362771	-0.00071524	0.362056	0	0
ZFAS1	hsa-let-7e-5p	RPL31	-0.35624	-0.0115811	0.344659	0	0
ZFAS1	hsa-miR-151a-3p	RPS20	-0.364057	0.0236463	0.387704	0	0
ZFAS1	hsa-let-7e-5p	RPLP0	-0.375501	-0.00863346	0.366868	0	0
ZFAS1	hsa-let-7e-5p	RPL18A	-0.402724	-0.00347506	0.399249	0	0
ZFAS1	hsa-miR-151a-3p	RPS23	-0.377047	-0.0103963	0.366651	0	0
ZFAS1	hsa-miR-185-5p	RPL18A	-0.36111	0.0883936	0.449503	0	0
ZFAS1	hsa-miR-151a-3p	NACA	-0.329827	0.0760394	0.405866	0	0
ZFAS1	hsa-let-7d-5p	RPL6	-0.372438	-0.0310877	0.34135	0	0
ZFAS1	hsa-miR-151a-3p	RPL13A	-0.459177	-0.0596828	0.399494	0	0
ZFAS1	hsa-let-7e-5p	RPL9	-0.324943	-0.0194271	0.305516	0	0
ZFAS1	hsa-let-7e-5p	NACA	-0.334205	0.0118846	0.34609	0	0
ZFAS1	hsa-miR-151a-3p	RPS18	-0.33159	0.096832	0.428422	0	0
ZFAS1	hsa-let-7d-5p	RPS23	-0.334465	0.120066	0.454532	0	0
ZFAS1	hsa-let-7e-5p	RPS21	-0.434339	-0.093682	0.340657	0	0
ZFAS1	hsa-let-7e-5p	RPL15	-0.333728	0.0220713	0.3558	0	0
ZFAS1	hsa-let-7e-5p	RPS9	-0.392522	-0.0309287	0.361594	0	0
ZFAS1	hsa-miR-151a-3p	RPL36	-0.350345	0.0713145	0.42166	0	0
ZFAS1	hsa-miR-151a-3p	RPL24	-0.406076	-0.045826	0.36025	0	0
ZFAS1	hsa-let-7e-5p	RPL37	-0.318788	0.0334574	0.352245	0	0
ZFAS1	hsa-miR-185-5p	RPL37	-0.386093	-0.0423292	0.343763	0	0
ZFAS1	hsa-miR-151a-3p	RPS10	-0.327139	0.0330528	0.360192	0	0
ZFAS1	hsa-let-7e-5p	RPL13	-0.435769	-0.0817758	0.353993	0	0
ZFAS1	hsa-miR-151a-3p	RPS29	-0.404559	-0.0112921	0.393267	0	0
ZFAS1	hsa-miR-151a-3p	RPL21	-0.334176	0.0677889	0.401965	0	0
ZFAS1	hsa-miR-151a-3p	RPS15A	-0.358075	-0.0128093	0.345266	0	0
ZFAS1	hsa-miR-151a-3p	RPL5	-0.35322	0.0120435	0.365264	0	0
ZFAS1	hsa-miR-151a-3p	RPLP2	-0.418893	0.0290648	0.447957	0	0
ZFAS1	hsa-let-7e-5p	RPL39	-0.386194	0.0561861	0.44238	0	0
ZFAS1	hsa-let-7e-5p	RPL34	-0.311014	0.10082	0.411834	0	0
ZFAS1	hsa-miR-151a-3p	RPL13	-0.418835	-0.0078243	0.41101	0	0
ZFAS1	hsa-miR-185-5p	TPT1	-0.362656	-0.0036629	0.358993	0	0
ZFAS1	hsa-miR-185-5p	RPL35A	-0.363407	0.113362	0.476769	0	0
ZFAS1	hsa-let-7e-5p	RPL32	-0.418444	0.003634	0.422078	0	0
ZFAS1	hsa-miR-151a-3p	RPS9	-0.411018	-0.0290937	0.381924	0	0
ZFAS1	hsa-let-7e-5p	RPS18	-0.363768	0.0354369	0.399205	0	0
ZFAS1	hsa-miR-151a-3p	RPS8	-0.37043	-0.032836	0.337593	0	0
ZFAS1	hsa-miR-151a-3p	RPS27A	-0.324987	0.133649	0.458635	0	0
ZFAS1	hsa-miR-185-5p	RPS24	-0.317184	0.0699129	0.387097	0	0
ZFAS1	hsa-miR-185-5p	RPL23	-0.319106	0.0228805	0.341986	0	0
ZFAS1	hsa-miR-151a-3p	RPL18A	-0.380891	0.0467941	0.427685	0	0
ZFAS1	hsa-miR-151a-3p	RPS15	-0.402131	0.114503	0.516635	0	0
ZFAS1	hsa-let-7e-5p	RPS15A	-0.400108	0.0307987	0.430907	0	0
ZFAS1	hsa-miR-151a-3p	RPL31	-0.378781	-0.0456526	0.333129	0	0

## Sheet: Ⅱ 'miRNA-centered' triplets
miRNA	lncRNA	mRNA	Min(cor)	Max(cor)	Diff(cor)	Pvalue	Adjusted pvalue
hsa-let-7d-5p	ZFAS1	UFC1	0.210187	0.596113	0.385926	0	0
hsa-let-7d-5p	SNHG29	UFC1	0.28408	0.636369	0.352288	0	0
hsa-let-7d-5p	SNHG29	PEMT	0.362873	0.694816	0.331944	0.01	0.01
hsa-let-7d-5p	SNHG29	RPS7	0.412289	0.728685	0.316396	0	0
hsa-let-7d-5p	ZFAS1	PEMT	0.241845	0.586114	0.344269	0	0
hsa-let-7d-5p	ZFAS1	RPS7	0.366297	0.698457	0.33216	0	0
hsa-let-7e-5p	TP53TG1	SNRPE	0.171983	0.554282	0.3823	0	0
hsa-let-7e-5p	TP53TG1	ATP5MC2	0.21114	0.574309	0.363169	0	0
hsa-let-7e-5p	ZFAS1	PTRHD1	0.345432	0.688661	0.343229	0	0
hsa-let-7e-5p	SNHG19	RPL11	0.182242	0.537435	0.355193	0	0
hsa-let-7e-5p	ZFAS1	C12orf45	0.202543	0.574569	0.372026	0	0
hsa-let-7e-5p	ZFAS1	RPL36	0.414457	0.741155	0.326699	0	0
hsa-let-7e-5p	SNHG19	TMA7	0.249763	0.551349	0.301586	0	0
hsa-let-7e-5p	SNHG19	RPL31	0.223047	0.557013	0.333967	0	0
hsa-let-7e-5p	SNHG19	RPL36	0.178384	0.596792	0.418408	0	0
hsa-let-7e-5p	TP53TG1	MRPL24	0.160077	0.578962	0.418885	0	0
hsa-let-7e-5p	ZFAS1	RPL9	0.347137	0.659762	0.312625	0	0
hsa-let-7e-5p	SNHG19	DPM3	0.249157	0.596402	0.347246	0	0
hsa-let-7e-5p	TP53TG1	TOMM7	0.167605	0.54255	0.374945	0	0
hsa-let-7e-5p	SNHG19	ELOB	0.172041	0.524705	0.352664	0	0
hsa-let-7e-5p	TP53TG1	SMIM26	0.220735	0.544067	0.323332	0	0
hsa-let-7e-5p	TP53TG1	BLOC1S1	0.114764	0.530239	0.415475	0	0
hsa-let-7e-5p	ZFAS1	RPL24	0.385413	0.729567	0.344153	0	0
hsa-let-7e-5p	TP53TG1	MZT2B	0.187415	0.524372	0.336958	0	0
hsa-let-7e-5p	SNHG19	RPS15A	0.214724	0.56418	0.349456	0	0
hsa-let-7e-5p	ZFAS1	RPL35A	0.431984	0.733902	0.301918	0	0
hsa-let-7e-5p	SNHG19	RPL24	0.265325	0.584886	0.319561	0	0
hsa-let-7e-5p	TP53TG1	TMEM219	0.149716	0.585565	0.435849	0	0
hsa-let-7e-5p	SNHG19	MRPS34	0.230315	0.555785	0.32547	0	0
hsa-let-7e-5p	TP53TG1	SDHAF3	0.175422	0.535498	0.360077	0	0
hsa-let-7e-5p	SNHG19	FAU	0.264285	0.590998	0.326713	0	0
hsa-let-7e-5p	TP53TG1	LAMTOR4	0.371051	0.717328	0.346277	0	0
hsa-let-7e-5p	ZFAS1	UBA52	0.237077	0.577286	0.340209	0	0
hsa-let-7e-5p	TP53TG1	MRPS33	0.181028	0.577401	0.396373	0	0
hsa-let-7e-5p	TP53TG1	RPL37A	0.187025	0.550569	0.363544	0	0
hsa-let-7e-5p	TP53TG1	NDUFA11	0.0850558	0.562706	0.477651	0	0
hsa-let-7e-5p	TP53TG1	DPM3	0.158343	0.580566	0.422223	0	0
hsa-let-7e-5p	TP53TG1	RBX1	0.056504	0.523924	0.46742	0	0
hsa-let-7f-5p	TRIM52-AS1	UQCC2	0.160409	0.544702	0.384294	0	0
hsa-let-7f-5p	TRIM52-AS1	BCL7C	0.255297	0.610259	0.354962	0	0
hsa-let-7f-5p	TRIM52-AS1	SMIM26	0.169743	0.531467	0.361724	0	0
hsa-miR-21-5p	PITPNA-AS1	POLR2J	0.207138	0.534429	0.327291	0.01	0.01
hsa-miR-21-5p	GIHCG	RPS7	0.072875	0.532522	0.459647	0	0
hsa-miR-21-5p	TRIM52-AS1	BCL7C	0.251729	0.574584	0.322855	0	0
hsa-miR-21-5p	TRIM52-AS1	C2orf76	0.106759	0.537319	0.43056	0	0
hsa-miR-21-5p	GIHCG	POLR2J	0.16944	0.52469	0.35525	0	0
hsa-miR-22-3p	AP002360.2	ATP5MC2	0.0661706	0.54359	0.477419	0	0
hsa-miR-22-3p	RNASEH1-AS1	ATRAID	0.133894	0.593628	0.459733	0	0
hsa-miR-22-3p	AC006333.1	MRPS33	0.31019	0.644865	0.334675	0	0
hsa-miR-22-3p	AC006333.1	BCL7C	0.224434	0.573587	0.349153	0	0
hsa-miR-22-3p	GIHCG	ATP5MC2	0.32581	0.647408	0.321598	0	0
hsa-miR-22-3p	AP002360.2	MRPS33	0.139371	0.583326	0.443955	0	0
hsa-miR-24-3p	TRIM52-AS1	BCL7C	0.15645	0.550107	0.393657	0	0
hsa-miR-24-3p	TRIM52-AS1	C12orf57	0.158155	0.579742	0.421587	0	0
hsa-miR-24-3p	TRIM52-AS1	MRPL57	0.163487	0.527739	0.364252	0	0
hsa-miR-24-3p	TRIM52-AS1	TSTD1	0.197703	0.52628	0.328577	0	0
hsa-miR-24-3p	TRIM52-AS1	MRPS14	0.142824	0.538114	0.395289	0	0
hsa-miR-24-3p	TRIM52-AS1	SMDT1	0.241267	0.565221	0.323953	0	0
hsa-miR-24-3p	TRIM52-AS1	TIMM9	0.174396	0.539804	0.365408	0	0
hsa-miR-224-5p	AL354892.2	FOXP4	0.0781057	0.529097	0.450992	0	0
hsa-miR-224-5p	SNHG32	CCNB1IP1	0.330275	0.690539	0.360264	0	0
hsa-miR-224-5p	AL354892.2	ZBTB12	0.203135	0.560741	0.357606	0	0
hsa-miR-224-5p	AL354892.2	SMO	0.264791	0.599841	0.33505	0	0
hsa-miR-224-5p	AL354892.2	TMEM98	0.165033	0.617195	0.452162	0	0
hsa-miR-224-5p	AL354892.2	MEX3A	0.261279	0.652711	0.391432	0	0
hsa-miR-224-5p	EMX2OS	PAX8	0.186822	0.523057	0.336235	0	0
hsa-miR-224-5p	EMX2OS	RAB11FIP2	0.48192	0.781975	0.300054	0	0
hsa-miR-185-5p	ZFAS1	RPS2	0.273431	0.649258	0.375826	0	0
hsa-miR-185-5p	GIHCG	TRMT112	0.193873	0.522768	0.328895	0	0
hsa-miR-185-5p	SNHG29	RPL9	0.315811	0.732688	0.416877	0	0
hsa-miR-185-5p	TP53TG1	EEF1B2	0.0822815	0.532233	0.449951	0	0
hsa-miR-185-5p	TRIM52-AS1	SMIM26	0.167215	0.57139	0.404176	0	0
hsa-miR-185-5p	SNHG29	PTRHD1	0.327688	0.645934	0.318246	0	0
hsa-miR-185-5p	ZFAS1	RPS3	0.33945	0.693588	0.354138	0	0
hsa-miR-185-5p	ZFAS1	OST4	0.238999	0.554889	0.315891	0	0
hsa-miR-185-5p	TRIM52-AS1	CHCHD5	0.177488	0.542766	0.365278	0	0
hsa-miR-185-5p	ZFAS1	RPS29	0.247379	0.650284	0.402904	0	0
hsa-miR-185-5p	SNHG29	RPS11	0.34549	0.68054	0.33505	0	0
hsa-miR-185-5p	SNHG29	RPL37	0.299324	0.685294	0.38597	0	0
hsa-miR-185-5p	SNHG29	RPL36	0.312979	0.622454	0.309475	0	0
hsa-miR-185-5p	SNHG29	RPL28	0.211574	0.593902	0.382329	0	0
hsa-miR-185-5p	ZFAS1	RPL28	0.274414	0.621457	0.347043	0	0
hsa-miR-185-5p	ZFAS1	RPS11	0.293299	0.612715	0.319416	0	0
hsa-miR-185-5p	ZFAS1	EEF1B2	0.21851	0.59802	0.379511	0	0
hsa-miR-185-5p	ZFAS1	RPL18	0.29775	0.629173	0.331424	0	0
hsa-miR-185-5p	ZFAS1	RPL11	0.316071	0.672897	0.356825	0	0
hsa-miR-185-5p	ZFAS1	RPS8	0.300683	0.705754	0.405072	0	0
hsa-miR-185-5p	TP53TG1	RPS20	0.226919	0.636037	0.409118	0	0
hsa-miR-185-5p	TRIM52-AS1	RPL32	0.17808	0.55265	0.374569	0	0
hsa-miR-185-5p	SNHG29	PEMT	0.264343	0.740751	0.476408	0	0
hsa-miR-185-5p	SNHG29	RPS29	0.315392	0.630734	0.315342	0	0
hsa-miR-185-5p	ZFAS1	TRMT112	0.137579	0.522696	0.385117	0	0
hsa-miR-185-5p	SNHG29	CCNB1IP1	0.336503	0.654142	0.317639	0	0
hsa-miR-185-5p	ZFAS1	RPS23	0.467731	0.769447	0.301716	0	0
hsa-miR-185-5p	SNHG29	RPS8	0.399574	0.772366	0.372792	0	0
hsa-miR-185-5p	ZFAS1	RPL5	0.368768	0.675483	0.306715	0	0
hsa-miR-185-5p	SNHG29	RPS15A	0.291522	0.654373	0.362851	0	0
hsa-miR-185-5p	TP53TG1	COMMD6	0.197385	0.52745	0.330065	0	0
hsa-miR-185-5p	SNHG29	RPS6	0.338901	0.678243	0.339342	0	0
hsa-miR-185-5p	SNHG29	RPS20	0.2656	0.616978	0.351378	0	0
hsa-miR-185-5p	SNHG29	RPL13A	0.437937	0.766181	0.328245	0	0
hsa-miR-185-5p	TP53TG1	BCL7C	0.194899	0.587689	0.39279	0	0
hsa-miR-185-5p	SNHG29	COMMD6	0.195651	0.550945	0.355294	0	0
hsa-miR-185-5p	TRIM52-AS1	RPS21	0.179179	0.605245	0.426067	0	0
hsa-miR-185-5p	ZFAS1	RPL37	0.253303	0.726836	0.473533	0	0
hsa-miR-185-5p	ZFAS1	SMIM26	0.299931	0.644085	0.344153	0	0
hsa-miR-185-5p	TP53TG1	RPL37	0.206762	0.522162	0.315399	0	0
hsa-miR-185-5p	ZFAS1	BTF3	0.297172	0.636485	0.339313	0	0
hsa-miR-185-5p	GIHCG	PTRHD1	0.276682	0.631976	0.355294	0	0
hsa-miR-185-5p	ZFAS1	FAU	0.255558	0.627974	0.372416	0	0
hsa-miR-185-5p	ZFAS1	PEMT	0.187487	0.540209	0.352722	0	0
hsa-miR-185-5p	SNHG29	DGUOK	0.0737854	0.520211	0.446426	0	0
hsa-miR-185-5p	SNHG29	RPS21	0.308514	0.724235	0.415721	0	0
hsa-miR-185-5p	ZFAS1	RPL15	0.323224	0.642524	0.319301	0	0
hsa-miR-185-5p	ZFAS1	RPS9	0.347195	0.724322	0.377127	0	0
hsa-miR-185-5p	TRIM52-AS1	ELOB	0.140584	0.550699	0.410115	0	0
hsa-miR-185-5p	TP53TG1	SNRPE	0.234418	0.57652	0.342102	0	0
hsa-miR-185-5p	ZFAS1	RPS20	0.298978	0.653101	0.354123	0	0
hsa-miR-185-5p	ZFAS1	RPL32	0.384026	0.698862	0.314836	0	0
hsa-miR-185-5p	SNHG29	RPL31	0.439136	0.739855	0.300719	0	0
hsa-miR-185-5p	TP53TG1	RPL26	0.166218	0.525572	0.359354	0	0
hsa-miR-185-5p	SNHG29	RPL34	0.312329	0.653462	0.341134	0	0
hsa-miR-185-5p	TRIM52-AS1	FAU	0.156522	0.544833	0.388311	0	0
hsa-miR-185-5p	SNHG29	RPL32	0.313441	0.67307	0.359629	0	0
hsa-miR-185-5p	TP53TG1	RPS10	0.164224	0.546032	0.381808	0	0
hsa-miR-185-5p	GIHCG	CCNB1IP1	0.166232	0.534183	0.367951	0	0
hsa-miR-185-5p	ZFAS1	DGUOK	0.239345	0.565798	0.326453	0	0
hsa-miR-185-5p	SNHG29	RPL29	0.29314	0.609999	0.316859	0	0
hsa-miR-379-5p	SPINT1-AS1	NDUFB2	0.0457971	0.671423	0.625626	0	0
hsa-miR-379-5p	SPINT1-AS1	DUSP23	0.253983	0.613004	0.359022	0	0
hsa-miR-151a-3p	GAS5	RPL26	0.481256	0.814485	0.33323	0	0
hsa-miR-151a-3p	TP53TG1	C12orf45	0.127479	0.559932	0.432453	0	0
hsa-miR-151a-3p	AC112491.1	RPL13A	0.171607	0.743698	0.572091	0	0
hsa-miR-151a-3p	GAS5	C12orf45	0.284991	0.597211	0.312221	0	0
hsa-miR-151a-3p	AC112491.1	RPS19	0.341603	0.72948	0.387877	0	0
hsa-miR-151a-3p	ZFAS1	RPL13A	0.230242	0.678185	0.447943	0	0
hsa-miR-151a-3p	GIHCG	PFDN5	0.291739	0.634057	0.342318	0	0
hsa-miR-151a-3p	AC112491.1	RPL26	0.356067	0.724163	0.368096	0	0
hsa-miR-151a-3p	ZFAS1	RPS15A	0.331416	0.684572	0.353155	0	0
hsa-miR-151a-3p	ZFAS1	RPS6	0.23923	0.555583	0.316353	0	0
hsa-miR-151a-3p	GAS5	RPL13A	0.367308	0.713051	0.345743	0	0
hsa-miR-151a-3p	AC112491.1	RPS14	0.400166	0.781295	0.381129	0	0
hsa-miR-151a-3p	GAS5	RPS21	0.386627	0.725824	0.339197	0	0
hsa-miR-151a-3p	AC112491.1	RPL41	0.037561	0.56379	0.526229	0	0
hsa-miR-151a-3p	AC112491.1	NENF	0.314323	0.643102	0.328779	0	0
hsa-miR-151a-3p	AC112491.1	RPL34	0.438529	0.744377	0.305848	0	0
hsa-miR-151a-3p	AC112491.1	RPL31	0.371455	0.692028	0.320572	0	0
hsa-miR-151a-3p	AC112491.1	RPL24	0.230531	0.728657	0.498125	0	0
hsa-miR-151a-3p	GAS5	RPS10	0.352455	0.659835	0.30738	0	0
hsa-miR-151a-3p	TP53TG1	RPL37A	0.195015	0.547824	0.352809	0	0
hsa-miR-151a-3p	TP53TG1	PTRHD1	0.268446	0.600361	0.331915	0	0
hsa-miR-151a-3p	AC112491.1	RPS15A	0.281725	0.681436	0.399711	0	0
hsa-miR-151a-3p	AC112491.1	RPL18	0.290944	0.761572	0.470628	0	0
hsa-miR-151a-3p	AC112491.1	RPS9	0.391468	0.762092	0.370625	0	0
hsa-miR-151a-3p	AC112491.1	RPS10	0.141105	0.675512	0.534407	0	0
hsa-miR-151a-3p	GAS5	RPL23	0.332413	0.780544	0.448131	0	0
hsa-miR-151a-3p	GIHCG	ELOB	0.180204	0.523693	0.343489	0	0
hsa-miR-151a-3p	SNHG29	COMMD6	0.204884	0.573009	0.368125	0	0
hsa-miR-151a-3p	AC112491.1	RPS6	0.269154	0.67518	0.406025	0	0
hsa-miR-151a-3p	SNHG29	RPS6	0.34838	0.652061	0.303681	0	0
hsa-miR-151a-3p	GAS5	RPS15A	0.352209	0.738092	0.385883	0	0
hsa-miR-151a-3p	GAS5	RPS6	0.339407	0.713889	0.374483	0	0
hsa-miR-151a-3p	GAS5	RPL13	0.337644	0.75218	0.414536	0	0
hsa-miR-151a-3p	AC112491.1	C12orf45	0.292374	0.603887	0.311513	0	0
hsa-miR-151a-3p	GAS5	UBA52	0.277159	0.579395	0.302236	0	0
hsa-miR-151a-3p	TP53TG1	COMMD6	0.0995196	0.575667	0.476148	0	0
hsa-miR-151a-3p	GAS5	RPL31	0.446447	0.754607	0.30816	0	0
hsa-miR-151a-3p	AC112491.1	COMMD6	0.218871	0.665383	0.446512	0	0
hsa-miR-151a-3p	ZFAS1	RPL41	0.286407	0.661164	0.374757	0	0
hsa-miR-151a-3p	ZFAS1	RPS10	0.344681	0.668273	0.323592	0	0
hsa-miR-151a-3p	SNHG29	UBA52	0.190666	0.597197	0.406531	0	0
hsa-miR-151a-3p	SNHG29	RPL13	0.293501	0.628003	0.334501	0	0
hsa-miR-151a-3p	TP53TG1	RPL13	0.230575	0.601719	0.371145	0	0
hsa-miR-151a-3p	SNHG29	RPL18	0.31032	0.639172	0.328852	0	0
hsa-miR-151a-3p	GAS5	RPS29	0.291493	0.67151	0.380017	0	0
hsa-miR-151a-3p	GAS5	RPL34	0.441376	0.757411	0.316035	0	0
hsa-miR-151a-3p	GAS5	RPS7	0.426579	0.729755	0.303175	0	0
hsa-miR-151a-3p	AC112491.1	RPS29	0.256829	0.786078	0.529249	0	0
hsa-miR-151a-3p	AC112491.1	UBA52	0.253014	0.668634	0.41562	0	0
hsa-miR-151a-3p	GAS5	COMMD6	0.247943	0.636065	0.388123	0	0
hsa-miR-21-3p	OSER1-DT	LSM14B	-0.0097316	0.54911	0.558841	0	0
hsa-miR-15b-3p	GAS5	TPT1	0.40677	0.731373	0.324604	0.01	0.01
hsa-miR-15b-3p	GAS5	RPS15A	0.296203	0.757353	0.461149	0	0
hsa-miR-15b-3p	EPB41L4A-AS1	RPL26	0.380298	0.739074	0.358776	0	0
hsa-miR-15b-3p	SNHG29	RPL26	0.474407	0.790933	0.316526	0	0
hsa-miR-15b-3p	GAS5	RPL26	0.49465	0.834556	0.339905	0	0
hsa-miR-15b-3p	GAS5	RPL13	0.376469	0.753264	0.376794	0	0
hsa-miR-15b-3p	GAS5	RPS20	0.256136	0.649113	0.392978	0	0
hsa-miR-185-3p	EPB41L4A-AS1	RPLP0	0.330867	0.658361	0.327493	0	0
hsa-miR-151a-5p	SNHG29	NAP1L1	0.242799	0.61916	0.376361	0	0
hsa-miR-501-3p	GAS5	EIF4B	0.0747246	0.526915	0.452191	0	0
hsa-miR-744-5p	SNHG1	TRMT1	0.0670664	0.529906	0.46284	0	0
hsa-miR-664a-3p	AC026401.3	PRR11	0.114489	0.535961	0.421472	0	0
hsa-miR-664a-3p	AC026401.3	BUB1	0.178427	0.618221	0.439793	0	0
hsa-miR-664a-3p	AC026401.3	NCAPD2	0.141639	0.541177	0.399538	0	0
hsa-miR-664a-3p	AC026401.3	CENPF	0.149977	0.594798	0.444822	0	0
hsa-miR-664a-3p	AC026401.3	ESPL1	0.00997724	0.534313	0.524336	0	0
hsa-miR-664a-3p	AC026401.3	DONSON	0.22218	0.59214	0.36996	0	0
hsa-miR-664a-3p	AC026401.3	ECT2	0.228508	0.544558	0.31605	0	0
hsa-miR-664a-3p	AC026401.3	NCAPH	0.226384	0.633494	0.407109	0	0
hsa-miR-664a-3p	AC026401.3	FOXM1	0.196865	0.568746	0.371882	0	0
hsa-miR-664a-3p	AC026401.3	ZWINT	0.219868	0.595983	0.376115	0	0
hsa-miR-664a-3p	AC026401.3	BUB1B	0.0955894	0.583904	0.488314	0	0
hsa-miR-664a-3p	AC026401.3	DLGAP5	0.270094	0.620533	0.350439	0	0
hsa-miR-664a-3p	AC026401.3	H2AX	0.104924	0.590998	0.486075	0	0
hsa-miR-664a-3p	AC026401.3	ASF1B	0.109316	0.577531	0.468215	0	0
hsa-miR-664a-3p	AC026401.3	KIF20A	0.219608	0.548228	0.32862	0	0
hsa-miR-664a-3p	AC026401.3	H2AZ2	0.22244	0.547072	0.324632	0	0
hsa-miR-664a-3p	AC026401.3	TPX2	0.233219	0.665296	0.432077	0	0
hsa-miR-664a-3p	AC026401.3	CENPU	0.261323	0.59292	0.331597	0	0
hsa-miR-664a-3p	AC026401.3	HJURP	0.151913	0.640545	0.488632	0	0
hsa-miR-664a-3p	AC026401.3	TYMS	0.244229	0.614449	0.37022	0	0
hsa-miR-664a-3p	AC026401.3	SPAG5	0.090272	0.564223	0.473951	0	0
hsa-miR-664a-3p	AC026401.3	CCNB2	0.245472	0.55317	0.307698	0	0
hsa-miR-664a-3p	AC026401.3	KIF18B	0.11787	0.607846	0.489976	0	0
hsa-miR-664a-3p	AC026401.3	CDK1	0.26362	0.569859	0.306239	0	0
hsa-miR-664a-3p	AC026401.3	KIF4A	0.221009	0.593772	0.372763	0	0
hsa-miR-664a-3p	AC026401.3	NDC80	0.238218	0.666944	0.428725	0	0
hsa-miR-664a-3p	AC026401.3	RNASEH2A	0.153387	0.542636	0.38925	0	0
hsa-miR-664a-3p	AC026401.3	PIMREG	0.25891	0.637872	0.378962	0	0
hsa-miR-664a-3p	AC026401.3	NCAPG	0.189221	0.581115	0.391894	0	0
hsa-miR-664a-3p	AC026401.3	BIRC5	0.252017	0.70665	0.454633	0	0
hsa-miR-664a-3p	AC026401.3	PLK1	0.309612	0.661915	0.352303	0	0
hsa-miR-664a-3p	AC026401.3	SKP2	0.199668	0.609161	0.409493	0	0
hsa-miR-664a-3p	AC026401.3	RRM2	0.201864	0.551913	0.350049	0	0
hsa-miR-664a-3p	AC026401.3	CDC45	0.135267	0.546306	0.411039	0	0
hsa-miR-664a-3p	AC026401.3	TOP2A	0.269805	0.618929	0.349124	0	0
hsa-miR-664a-3p	AC026401.3	TACC3	0.245819	0.650934	0.405115	0	0
hsa-miR-664a-3p	AC026401.3	CDKN3	0.157505	0.621775	0.46427	0	0
hsa-miR-3653-3p	FGD5-AS1	HNRNPK	0.107481	0.532767	0.425286	0	0
hsa-miR-3653-3p	FGD5-AS1	HMGN4	0.16431	0.548719	0.384409	0	0

## Sheet: Ⅲ 'mRNA-centered' triplets
mRNA	miRNA	lncRNA	Min(cor)	Max(cor)	Diff(cor)	Pvalue	Adjusted pvalue
ATP5F1E	hsa-let-7e-5p	AC112491.1	-0.355128	0.121815	0.476943	0	0
ATP5F1E	hsa-let-7e-5p	AL451165.2	-0.352512	0.168717	0.52123	0	0
ATP5F1E	hsa-miR-143-3p	AC112491.1	-0.392147	0.0804176	0.472564	0	0
ATP5MC2	hsa-miR-22-3p	ZFAS1	-0.345172	0.163357	0.508529	0	0
BCL7C	hsa-miR-22-3p	AL451165.2	-0.373709	0.229404	0.603114	0	0
BLOC1S1	hsa-miR-379-5p	AL451165.2	-0.310147	0.103565	0.413712	0	0
BTF3	hsa-miR-185-5p	GAS5	-0.359997	0.0658238	0.425821	0	0
BTF3	hsa-miR-185-5p	SNHG29	-0.389878	-0.0591771	0.330701	0.01	0.01
BUB1	hsa-miR-664b-3p	AC099850.4	-0.329278	-0.00684174	0.322436	0.01	0.01
BUB1	hsa-miR-125a-5p	AC099850.4	-0.370213	-0.0408121	0.329401	0	0
BUB1B	hsa-miR-664b-3p	AC099850.4	-0.422765	0.0420691	0.464834	0	0
BUB1B	hsa-miR-664a-3p	AC099850.4	-0.368522	0.108348	0.47687	0	0
CCNB1	hsa-miR-664a-3p	AC026401.3	-0.356211	0.00172669	0.357938	0	0
CCNB1IP1	hsa-miR-224-5p	SNHG29	-0.384922	0.0397284	0.424651	0	0
CDCA3	hsa-miR-664a-3p	AC026401.3	-0.315696	0.157375	0.47307	0	0
CDCA5	hsa-miR-664b-3p	AC099850.4	-0.422693	0.0153524	0.438045	0	0
CDCA5	hsa-miR-664a-3p	AC099850.4	-0.341733	0.179915	0.521649	0	0
CENPA	hsa-miR-664b-3p	AC026401.3	-0.321735	0.111397	0.433132	0.01	0.01
CENPA	hsa-miR-664a-3p	AC026401.3	-0.319713	0.240082	0.559795	0	0
CENPA	hsa-miR-664b-3p	AC099850.4	-0.366326	0.141466	0.507792	0	0
CENPF	hsa-miR-664a-3p	AC099850.4	-0.336228	0.0371564	0.373384	0	0
CENPF	hsa-miR-664b-3p	AC099850.4	-0.416667	-0.049106	0.367561	0.01	0.01
COMMD5	hsa-miR-141-5p	AC138696.2	-0.326894	0.117914	0.444807	0	0
COMMD6	hsa-miR-151a-3p	GAS5	-0.431247	0.0504497	0.481696	0	0
COMMD6	hsa-miR-151a-3p	ZFAS1	-0.373117	-0.0452913	0.327826	0.01	0.01
COX4I1	hsa-let-7e-5p	AC112491.1	-0.337658	0.124777	0.462435	0	0
COX5B	hsa-miR-143-3p	AL445524.1	-0.336459	0.270787	0.607246	0	0
COX5B	hsa-miR-654-3p	AL445524.1	-0.367034	0.293183	0.660217	0	0
COX7C	hsa-let-7e-5p	AC112491.1	-0.315508	0.142607	0.458115	0	0
ECT2	hsa-miR-664b-3p	AC099850.4	-0.459466	0.0105119	0.469978	0	0
ECT2	hsa-miR-664a-3p	AC099850.4	-0.360777	0.0388036	0.399581	0	0
EEF1B2	hsa-miR-185-5p	GAS5	-0.43116	0.0823104	0.51347	0	0
ELOB	hsa-let-7f-5p	AL451165.2	-0.337124	0.165452	0.502576	0	0
ELOB	hsa-let-7e-5p	AL451165.2	-0.316259	0.0950403	0.411299	0	0
ESPL1	hsa-miR-664a-3p	AC099850.4	-0.37829	0.0988693	0.477159	0	0
ESPL1	hsa-miR-664b-3p	AC099850.4	-0.45555	-0.0561861	0.399364	0	0
FAM229B	hsa-miR-151a-3p	GIHCG	-0.366918	-0.0481667	0.318752	0.01	0.01
FAM83D	hsa-miR-664b-3p	AC099850.4	-0.435451	0.019297	0.454748	0	0
FAM83D	hsa-miR-664a-3p	AC099850.4	-0.474479	0.0659683	0.540447	0	0
FAU	hsa-miR-128-3p	AP003352.1	-0.374316	0.0764007	0.450717	0	0
FAU	hsa-miR-143-3p	AC112491.1	-0.343062	0.0982336	0.441296	0	0
FBXO11	hsa-miR-339-5p	AC005288.1	-0.316563	0.211126	0.527689	0	0
FEN1	hsa-miR-664b-3p	AC099850.4	-0.427432	0.0180833	0.445515	0	0
FEN1	hsa-miR-664a-3p	AC099850.4	-0.348741	0.0578767	0.406618	0.01	0.01
FMC1	hsa-miR-127-3p	KMT2E-AS1	-0.305408	0.286898	0.592306	0	0
FMC1	hsa-miR-143-3p	AP002360.2	-0.331344	0.0813568	0.412701	0	0
FOXM1	hsa-miR-664a-3p	AC099850.4	-0.423747	0.0701008	0.493848	0	0
FOXM1	hsa-miR-125a-5p	AC099850.4	-0.428111	0.049106	0.477217	0	0
FOXM1	hsa-miR-664b-3p	AC099850.4	-0.372005	-0.0707365	0.301268	0.01	0.01
GPAA1	hsa-miR-30e-3p	AC138696.2	-0.435451	0.118954	0.554405	0	0
HJURP	hsa-miR-664b-3p	AC099850.4	-0.435726	0.15028	0.586006	0	0
HJURP	hsa-miR-664a-3p	AC099850.4	-0.30954	0.177647	0.487187	0	0
HNRNPL	hsa-miR-664a-3p	AC099850.4	-0.448947	0.0124047	0.461352	0	0
HSF1	hsa-miR-30c-2-3p	AC138696.2	-0.361702	0.152722	0.514424	0	0
INCENP	hsa-miR-664a-3p	AC099850.4	-0.451476	-0.00450096	0.446975	0	0
KIF20A	hsa-miR-664b-3p	AC099850.4	-0.403186	-0.0642633	0.338923	0	0
KIF20A	hsa-miR-664a-3p	AC099850.4	-0.374938	0.00425532	0.379193	0	0
KIF2C	hsa-miR-664b-3p	AC099850.4	-0.433862	0.0188636	0.452725	0	0
KIF4A	hsa-miR-664a-3p	AC099850.4	-0.367048	0.0687137	0.435762	0	0
KIF4A	hsa-miR-664b-3p	AC099850.4	-0.418127	0.0299317	0.448058	0	0
KPNA2	hsa-miR-664b-3p	AC099850.4	-0.311997	-0.00442871	0.307568	0.01	0.01
LBR	hsa-miR-664b-3p	AC099850.4	-0.435292	-0.0178377	0.417455	0	0
LETMD1	hsa-miR-501-3p	EPB41L4A-AS1	-0.405729	0.117206	0.522935	0	0
MASTL	hsa-miR-664a-3p	AC099850.4	-0.407246	0.0105119	0.417758	0	0
MEA1	hsa-let-7f-5p	AL451165.2	-0.340736	-0.030712	0.310024	0.01	0.01
MELK	hsa-miR-664b-3p	AC099850.4	-0.418791	-0.0503919	0.368399	0	0
MELK	hsa-miR-125a-5p	AC099850.4	-0.449655	0.0382545	0.48791	0	0
METTL26	hsa-let-7e-5p	SNHG9	-0.314063	0.168876	0.482939	0	0
METTL26	hsa-let-7f-5p	SNHG9	-0.407376	0.0409999	0.448376	0	0
MKI67	hsa-miR-664a-3p	AC099850.4	-0.473901	0.0558393	0.52974	0	0
MRPS33	hsa-miR-22-3p	AC006333.1	-0.438139	-0.11394	0.324199	0	0
MYL6B	hsa-miR-151a-3p	GIHCG	-0.400108	0.00578694	0.405895	0	0
NCAPD2	hsa-miR-664b-3p	AC099850.4	-0.408475	0.0176209	0.426095	0	0
NCAPD2	hsa-miR-664a-3p	AC099850.4	-0.368854	0.0514467	0.420301	0	0
NCAPG	hsa-miR-664a-3p	AC099850.4	-0.353437	0.155482	0.508919	0	0
NCAPG	hsa-miR-125a-5p	AC099850.4	-0.349059	-0.00367735	0.345382	0	0
NCAPG	hsa-miR-664b-3p	AC099850.4	-0.378911	0.0546111	0.433522	0	0
NCAPH	hsa-miR-664b-3p	AC099850.4	-0.319481	0.09413	0.413611	0	0
NDC80	hsa-miR-125a-5p	AC099850.4	-0.400166	-0.00502113	0.395145	0	0
NDC80	hsa-miR-664b-3p	AC026401.3	-0.389531	0.0696962	0.459228	0	0
NDC80	hsa-miR-664a-3p	AC026401.3	-0.311621	0.0455948	0.357216	0	0
NDC80	hsa-miR-664b-3p	AC099850.4	-0.412939	0.0192537	0.432193	0	0
NDUFA11	hsa-miR-143-3p	AC112491.1	-0.409963	0.234895	0.644858	0	0
NDUFA11	hsa-let-7e-5p	AC112491.1	-0.377091	0.215099	0.59219	0	0
NDUFB8	hsa-let-7e-5p	AC112491.1	-0.319698	0.158198	0.477896	0	0
NEK2	hsa-miR-664a-3p	AC026401.3	-0.419051	0.0785536	0.497605	0	0
NEK2	hsa-miR-664b-3p	AC099850.4	-0.441173	-0.00204458	0.439129	0	0
NEK2	hsa-miR-664a-3p	AC099850.4	-0.449409	0.00561355	0.455023	0	0
NEK2	hsa-miR-664b-3p	AC026401.3	-0.352397	0.0582524	0.410649	0	0
NENF	hsa-miR-151a-3p	TP53TG1	-0.424773	-0.0989849	0.325788	0	0
NENF	hsa-miR-24-3p	AC112491.1	-0.318658	0.128418	0.447076	0	0
NENF	hsa-miR-151a-3p	AC112491.1	-0.415627	0.0822671	0.497894	0	0
NUF2	hsa-miR-664b-3p	AC099850.4	-0.380385	-0.0106853	0.3697	0.01	0.01
NUF2	hsa-miR-664a-3p	AC099850.4	-0.313644	0.0533107	0.366954	0.01	0.01
NUSAP1	hsa-miR-664b-3p	AC026401.3	-0.425597	0.123621	0.549218	0	0
NUSAP1	hsa-miR-664a-3p	AC099850.4	-0.3148	0.0727595	0.387559	0	0
NUSAP1	hsa-miR-664a-3p	AC026401.3	-0.318585	0.203482	0.522068	0	0
NUSAP1	hsa-miR-664b-3p	AC099850.4	-0.377466	0.0621248	0.439591	0	0
PEMT	hsa-miR-185-5p	SNHG29	-0.439512	-0.00289709	0.436615	0	0
PEMT	hsa-miR-24-3p	SNHG29	-0.370502	0.0615035	0.432005	0	0
PFDN5	hsa-miR-151a-3p	SNHG29	-0.377712	0.0155836	0.393296	0	0
PFDN5	hsa-let-7e-5p	AC112491.1	-0.322198	0.0248889	0.347087	0	0
PFDN5	hsa-let-7e-5p	GIHCG	-0.308962	0.0964708	0.405433	0	0
PFDN5	hsa-let-7e-5p	ZFAS1	-0.306087	0.102164	0.408251	0	0
PFDN5	hsa-miR-151a-3p	ZFAS1	-0.336777	0.0470397	0.383817	0	0
PLK1	hsa-miR-664b-3p	AC099850.4	-0.398635	0.024311	0.422945	0	0
POLR2J	hsa-miR-21-5p	TP53TG1	-0.30587	0.0456815	0.351551	0	0
POLR2J	hsa-let-7f-5p	TP53TG1	-0.428761	0.104317	0.533078	0	0
PRC1	hsa-miR-125a-5p	AC099850.4	-0.36647	-0.0443955	0.322075	0.01	0.01
PRC1	hsa-miR-664a-3p	AC099850.4	-0.379316	0.121873	0.501188	0	0
PRC1	hsa-miR-664b-3p	AC099850.4	-0.389488	0.0475888	0.437077	0	0
PRR11	hsa-miR-664b-3p	AC099850.4	-0.384156	0.149442	0.533598	0	0
PRR11	hsa-miR-664a-3p	AC099850.4	-0.333974	0.242799	0.576773	0	0
PSMB6	hsa-let-7e-5p	PITPNA-AS1	-0.323541	0.119633	0.443174	0	0
PTRHD1	hsa-let-7e-5p	ZFAS1	-0.334798	0.0564895	0.391287	0.01	0.01
PTRHD1	hsa-miR-185-5p	ZFAS1	-0.380096	0.00470325	0.384799	0	0
PTRHD1	hsa-miR-151a-3p	SNHG29	-0.365271	-0.0289347	0.336336	0	0
PTRHD1	hsa-let-7f-5p	ZFAS1	-0.349911	0.0806488	0.43056	0	0
PTRHD1	hsa-let-7e-5p	SNHG29	-0.308471	0.206603	0.515074	0	0
PTRHD1	hsa-let-7a-5p	ZFAS1	-0.335462	0.0583102	0.393772	0	0
PUF60	hsa-miR-30c-2-3p	AC138696.2	-0.314742	0.130109	0.444851	0	0
RAB11FIP2	hsa-miR-224-5p	EMX2OS	-0.32581	0.0800563	0.405866	0	0
RACGAP1	hsa-miR-664a-3p	AC099850.4	-0.42041	0.187256	0.607665	0	0
RACGAP1	hsa-miR-664b-3p	AC099850.4	-0.391511	0.0705632	0.462074	0	0
RAD51AP1	hsa-miR-664b-3p	AC026401.3	-0.35663	0.118275	0.474905	0	0
RBM12	hsa-miR-3653-3p	AC005288.1	-0.349753	0.161522	0.511274	0	0
RBX1	hsa-let-7e-5p	AL451165.2	-0.390153	0.124083	0.514236	0	0
RPL11	hsa-miR-185-5p	ZFAS1	-0.38865	-0.0445833	0.344067	0	0
RPL11	hsa-let-7e-5p	ZFAS1	-0.359564	0.0250623	0.384626	0	0
RPL11	hsa-miR-132-3p	SNHG6	-0.377611	0.0244843	0.402095	0	0
RPL11	hsa-miR-185-5p	SNHG29	-0.485013	-0.118708	0.366304	0	0
RPL11	hsa-miR-185-5p	SNHG6	-0.319915	0.057342	0.377257	0.01	0.01
RPL13	hsa-miR-24-3p	EPB41L4A-AS1	-0.305119	0.215461	0.520579	0	0
RPL13	hsa-miR-151a-3p	AC112491.1	-0.336242	0.125615	0.461858	0	0
RPL13	hsa-miR-24-3p	AC112491.1	-0.314641	0.0305675	0.345208	0	0
RPL13	hsa-let-7e-5p	ZFAS1	-0.341184	0.0649424	0.406126	0	0
RPL13	hsa-miR-15b-3p	SNHG29	-0.400946	0.0713579	0.472304	0	0
RPL13	hsa-miR-185-5p	ZFAS1	-0.444973	-0.0125059	0.432468	0	0
RPL13	hsa-miR-15b-3p	EPB41L4A-AS1	-0.453542	0.0613734	0.514915	0	0
RPL13	hsa-miR-151a-3p	GAS5	-0.36936	0.0248167	0.394177	0	0
RPL13	hsa-miR-15b-3p	ZFAS1	-0.318152	0.0808511	0.399003	0	0
RPL13	hsa-miR-151a-3p	ZFAS1	-0.437893	0.0159448	0.453838	0	0
RPL13	hsa-miR-151a-3p	SNHG29	-0.3514	-0.0116245	0.339775	0	0
RPL13	hsa-miR-24-3p	SNHG29	-0.358119	0.01817	0.376289	0	0
RPL13	hsa-miR-15b-3p	GAS5	-0.410151	0.0669797	0.47713	0	0
RPL13	hsa-miR-185-5p	GAS5	-0.368652	0.0653903	0.434043	0	0
RPL13A	hsa-miR-185-5p	GAS5	-0.340938	0.196026	0.536965	0	0
RPL13A	hsa-miR-34a-5p	SNHG29	-0.37358	0.099953	0.473533	0	0
RPL13A	hsa-miR-143-3p	GAS5	-0.33513	0.0544377	0.389568	0	0
RPL13A	hsa-miR-143-3p	AC112491.1	-0.363017	0.128808	0.491825	0	0
RPL13A	hsa-miR-24-3p	AC112491.1	-0.308471	0.250515	0.558986	0	0
RPL13A	hsa-miR-185-5p	ZFAS1	-0.456417	0.0792038	0.535621	0	0
RPL13A	hsa-miR-151a-3p	SNHG29	-0.329336	0.00700069	0.336336	0.01	0.01
RPL13A	hsa-miR-143-3p	EPB41L4A-AS1	-0.358148	0.15447	0.512618	0	0
RPL13A	hsa-miR-151a-3p	AC112491.1	-0.414529	0.216747	0.631276	0	0
RPL13A	hsa-miR-185-5p	SNHG29	-0.451302	-0.0823249	0.368977	0	0
RPL13A	hsa-miR-185-5p	EPB41L4A-AS1	-0.405223	0.0336741	0.438897	0	0
RPL13A	hsa-miR-151a-3p	GAS5	-0.320796	0.0156125	0.336409	0.01	0.01
RPL13A	hsa-miR-128-3p	AC112491.1	-0.320276	0.265354	0.58563	0	0
RPL13A	hsa-miR-151a-3p	ZFAS1	-0.425062	0.00744861	0.432511	0	0
RPL15	hsa-miR-185-5p	SNHG29	-0.376874	-0.0104396	0.366434	0	0
RPL15	hsa-miR-185-5p	GAS5	-0.389965	0.193035	0.583	0	0
RPL15	hsa-miR-185-5p	ZFAS1	-0.327587	0.186663	0.514251	0	0
RPL18	hsa-miR-143-3p	AC112491.1	-0.314597	0.104548	0.419145	0.01	0.01
RPL18	hsa-miR-24-3p	AC112491.1	-0.307503	0.205086	0.512589	0	0
RPL18	hsa-miR-151a-3p	GAS5	-0.347036	0.0690749	0.416111	0	0
RPL18	hsa-miR-151a-3p	ZFAS1	-0.467514	-0.0247155	0.442799	0	0
RPL18	hsa-miR-152-3p	SNHG29	-0.395716	0.0877867	0.483503	0	0
RPL18	hsa-miR-185-5p	ZFAS1	-0.345259	-0.0147455	0.330513	0.01	0.01
RPL18	hsa-miR-143-3p	SNHG29	-0.38576	0.174916	0.560676	0	0
RPL18	hsa-miR-128-3p	AC112491.1	-0.330694	0.363422	0.694115	0	0
RPL18	hsa-miR-185-5p	SNHG29	-0.456013	-0.0702019	0.385811	0	0
RPL18	hsa-miR-143-3p	GAS5	-0.314568	0.146061	0.460629	0	0
RPL18	hsa-miR-151a-3p	AC112491.1	-0.338916	0.122768	0.461684	0	0
RPL18	hsa-miR-34a-5p	SNHG29	-0.420713	0.0587147	0.479428	0	0
RPL18	hsa-miR-185-5p	GAS5	-0.323686	0.0638298	0.387516	0	0
RPL18	hsa-miR-143-3p	ZFAS1	-0.3224	0.122913	0.445313	0	0
RPL18	hsa-miR-151a-3p	SNHG29	-0.363841	0.10423	0.468071	0	0
RPL18A	hsa-miR-143-3p	SNHG29	-0.329596	0.192573	0.522169	0	0
RPL18A	hsa-miR-152-3p	ZFAS1	-0.400527	0.0943756	0.494903	0	0
RPL18A	hsa-miR-143-3p	AC112491.1	-0.334061	0.0541054	0.388166	0	0
RPL18A	hsa-miR-152-3p	GAS5	-0.331214	0.0524293	0.383643	0	0
RPL21	hsa-miR-24-3p	ZFAS1	-0.365835	0.163039	0.528873	0	0
RPL21	hsa-miR-24-3p	SNHG29	-0.309858	0.0759094	0.385767	0	0
RPL21	hsa-miR-185-5p	GAS5	-0.343395	0.0921793	0.435574	0	0
RPL21	hsa-miR-185-5p	ZFAS1	-0.412015	-0.0097605	0.402254	0.01	0.01
RPL21	hsa-miR-24-3p	GAS5	-0.310956	0.119026	0.429982	0.01	0.01
RPL23	hsa-miR-151a-3p	SNHG29	-0.43051	-0.050941	0.379569	0	0
RPL23	hsa-miR-151a-3p	EPB41L4A-AS1	-0.353509	0.331807	0.685316	0	0
RPL23	hsa-miR-185-5p	ZFAS1	-0.345793	-0.02486	0.320933	0	0
RPL23	hsa-miR-151a-3p	SNHG8	-0.310263	0.12693	0.437192	0	0
RPL23	hsa-miR-151a-3p	GAS5	-0.426897	0.222411	0.649308	0	0
RPL23	hsa-miR-151a-3p	ZFAS1	-0.512466	0.0662139	0.57868	0	0
RPL23	hsa-miR-151a-3p	AC112491.1	-0.411364	0.0369974	0.448362	0	0
RPL24	hsa-miR-151a-3p	SNHG29	-0.433573	0.0151356	0.448709	0	0
RPL24	hsa-miR-143-3p	AC112491.1	-0.350663	-0.0165661	0.334097	0.01	0.01
RPL24	hsa-miR-24-3p	SNHG29	-0.3565	0.133707	0.490207	0	0
RPL26	hsa-miR-185-5p	ZFAS1	-0.369664	0.0756927	0.445356	0	0
RPL26	hsa-miR-15b-3p	SNHG29	-0.359303	-0.0228082	0.336495	0	0
RPL26	hsa-miR-151a-3p	AC112491.1	-0.431723	0.040682	0.472405	0	0
RPL26	hsa-let-7e-5p	AC112491.1	-0.358769	0.0667486	0.425517	0.01	0.01
RPL26	hsa-miR-151a-3p	ZFAS1	-0.361774	0.0579634	0.419738	0	0
RPL26	hsa-miR-15b-3p	EPB41L4A-AS1	-0.388419	0.0872665	0.475685	0	0
RPL26	hsa-miR-185-5p	SNHG29	-0.378478	-0.0440342	0.334444	0.01	0.01
RPL26	hsa-miR-15b-3p	SNHG8	-0.365733	0.0383846	0.404118	0	0
RPL26	hsa-miR-151a-3p	SNHG29	-0.383087	-0.0404797	0.342607	0	0
RPL27A	hsa-miR-185-5p	ZFAS1	-0.473077	0.0340787	0.507156	0	0
RPL27A	hsa-miR-185-5p	SNHG29	-0.38904	-0.0671387	0.321902	0	0
RPL28	hsa-miR-24-3p	AC112491.1	-0.389127	0.190651	0.579778	0	0
RPL28	hsa-miR-152-3p	AC112491.1	-0.357989	0.225937	0.583925	0	0
RPL28	hsa-let-7f-5p	AC112491.1	-0.348308	0.231846	0.580154	0	0
RPL29	hsa-miR-128-3p	AP003352.1	-0.349825	0.154673	0.504497	0	0
RPL29	hsa-miR-185-5p	ZFAS1	-0.332226	-0.00759311	0.324632	0	0
RPL29	hsa-miR-185-5p	SNHG29	-0.394979	-0.092844	0.302135	0	0
RPL29	hsa-let-7e-5p	SNHG19	-0.361876	-0.0471842	0.314691	0	0
RPL29	hsa-miR-185-5p	AP003352.1	-0.337456	0.225792	0.563248	0	0
RPL31	hsa-miR-24-3p	SNHG29	-0.320334	0.159889	0.480222	0	0
RPL31	hsa-miR-143-3p	AC112491.1	-0.398172	0.154152	0.552325	0	0
RPL31	hsa-let-7e-5p	ZFAS1	-0.333251	0.109114	0.442365	0	0
RPL31	hsa-miR-185-5p	SNHG29	-0.309858	0.0119279	0.321786	0.01	0.01
RPL32	hsa-miR-185-5p	GAS5	-0.313456	0.111512	0.424968	0	0
RPL32	hsa-miR-143-3p	ZFAS1	-0.318831	0.0608099	0.379641	0	0
RPL34	hsa-miR-15b-3p	SNHG29	-0.362367	-0.0337608	0.328606	0	0
RPL34	hsa-miR-15b-3p	GAS5	-0.331763	0.0623993	0.394163	0	0
RPL34	hsa-miR-15b-3p	SNHG8	-0.322386	0.0914569	0.413842	0.01	0.01
RPL34	hsa-miR-151a-3p	GAS5	-0.374027	0.188585	0.562612	0	0
RPL34	hsa-miR-15b-3p	AC112491.1	-0.307286	0.200159	0.507445	0	0
RPL34	hsa-miR-151a-3p	ZFAS1	-0.371874	0.0352924	0.407167	0	0
RPL34	hsa-miR-151a-3p	AC112491.1	-0.407521	0.0675144	0.475035	0	0
RPL34	hsa-miR-15b-3p	EPB41L4A-AS1	-0.314511	0.0523281	0.366839	0.01	0.01
RPL35A	hsa-let-7e-5p	AC112491.1	-0.330448	0.0672254	0.397674	0	0
RPL35A	hsa-let-7e-5p	GAS5	-0.310118	0.082426	0.392544	0	0
RPL35A	hsa-miR-143-3p	AC112491.1	-0.367381	0.113781	0.481162	0	0
RPL36	hsa-let-7e-5p	AC112491.1	-0.463165	0.192746	0.655912	0	0
RPL36	hsa-miR-185-5p	GAS5	-0.348134	0.0466207	0.394755	0	0
RPL36	hsa-miR-185-5p	ZFAS1	-0.463151	0.000151718	0.463302	0	0
RPL36	hsa-miR-24-3p	AC112491.1	-0.382943	0.125528	0.508471	0	0
RPL37	hsa-let-7e-5p	SNHG19	-0.401221	-0.0259148	0.375306	0	0
RPL37	hsa-miR-24-3p	AC112491.1	-0.421305	0.110848	0.532153	0	0
RPL37	hsa-let-7e-5p	ZFAS1	-0.342297	0.0188491	0.361146	0	0
RPL37	hsa-miR-24-3p	SNHG29	-0.34419	0.096254	0.440444	0	0
RPL37	hsa-miR-152-3p	SNHG19	-0.357122	0.0599285	0.41705	0	0
RPL37	hsa-miR-185-5p	SNHG29	-0.445508	-0.0607521	0.384756	0	0
RPL37	hsa-let-7e-5p	AC112491.1	-0.372973	0.0329805	0.405953	0	0
RPL37	hsa-miR-24-3p	GAS5	-0.35468	0.182863	0.537543	0	0
RPL37A	hsa-miR-185-5p	ZFAS1	-0.354463	0.0383268	0.39279	0	0
RPL37A	hsa-miR-24-3p	AC112491.1	-0.348438	0.0839143	0.432352	0	0
RPL37A	hsa-miR-143-3p	ZFAS1	-0.319842	0.0664596	0.386302	0.01	0.01
RPL37A	hsa-miR-151a-3p	GAS5	-0.319568	0.0294549	0.349023	0.01	0.01
RPL37A	hsa-miR-24-3p	ZFAS1	-0.337716	0.113131	0.450847	0	0
RPL37A	hsa-miR-151a-3p	AC112491.1	-0.418762	0.0403352	0.459098	0	0
RPL37A	hsa-miR-15b-3p	SNHG29	-0.374273	-0.005628	0.368645	0	0
RPL37A	hsa-let-7e-5p	AC112491.1	-0.357729	0.202023	0.559752	0	0
RPL37A	hsa-miR-151a-3p	SNHG29	-0.43207	-0.0737709	0.358299	0	0
RPL37A	hsa-miR-15b-3p	EPB41L4A-AS1	-0.429773	0.0977712	0.527544	0	0
RPL37A	hsa-let-7e-5p	SNHG6	-0.356385	0.115602	0.471986	0	0
RPL37A	hsa-miR-15b-3p	GAS5	-0.436968	0.10306	0.540028	0	0
RPL37A	hsa-miR-143-3p	AC112491.1	-0.340722	0.0754181	0.41614	0	0
RPL37A	hsa-miR-151a-3p	ZFAS1	-0.430914	-0.0551169	0.375797	0	0
RPL37A	hsa-miR-185-5p	SNHG6	-0.36098	0.12615	0.487129	0	0
RPL37A	hsa-let-7e-5p	GAS5	-0.320363	0.0723115	0.392674	0	0
RPL37A	hsa-miR-24-3p	SNHG29	-0.314178	0.103999	0.418177	0	0
RPL37A	hsa-miR-185-5p	EPB41L4A-AS1	-0.322862	0.0314923	0.354355	0.01	0.01
RPL38	hsa-miR-185-5p	GAS5	-0.389821	0.0689593	0.45878	0	0
RPL38	hsa-miR-185-5p	ZFAS1	-0.426449	-0.0287902	0.397659	0	0
RPL38	hsa-miR-185-5p	AP003352.1	-0.330434	0.140454	0.470888	0	0
RPL39	hsa-miR-185-5p	GAS5	-0.380284	0.030553	0.410837	0	0
RPL41	hsa-miR-152-3p	GAS5	-0.333237	0.0936242	0.426861	0	0
RPL41	hsa-miR-151a-3p	ZFAS1	-0.455724	0.102453	0.558176	0	0
RPL41	hsa-miR-151a-3p	GAS5	-0.432489	-0.00911028	0.423379	0	0
RPL41	hsa-miR-152-3p	ZFAS1	-0.323874	0.0505364	0.37441	0	0
RPL5	hsa-miR-185-5p	ZFAS1	-0.367684	0.112351	0.480035	0	0
RPL9	hsa-miR-185-5p	SNHG29	-0.440754	-0.104606	0.336149	0	0
RPL9	hsa-miR-185-5p	ZFAS1	-0.358046	-0.0368674	0.321179	0.01	0.01
RPL9	hsa-let-7e-5p	AC112491.1	-0.355475	0.0231983	0.378673	0	0
RPL9	hsa-miR-185-5p	GAS5	-0.314973	0.164513	0.479486	0	0
RPLP0	hsa-miR-185-3p	ZFAS1	-0.318065	0.0787559	0.396821	0	0
RPLP0	hsa-miR-185-3p	GAS5	-0.400296	-0.0560127	0.344283	0	0
RPLP0	hsa-miR-185-3p	SNHG32	-0.325796	0.00315717	0.328953	0.01	0.01
RPLP1	hsa-miR-152-3p	SNHG29	-0.354781	0.0705921	0.425373	0	0
RPLP1	hsa-let-7e-5p	ZFAS1	-0.3716	-0.0166962	0.354904	0	0
RPLP1	hsa-miR-24-3p	ZFAS1	-0.317588	0.0965719	0.41416	0	0
RPLP1	hsa-let-7e-5p	AC112491.1	-0.326186	0.117827	0.444013	0	0
RPLP2	hsa-let-7e-5p	GAS5	-0.414225	0.0876133	0.501839	0	0
RPLP2	hsa-miR-143-3p	ZFAS1	-0.33068	0.0621103	0.39279	0	0
RPLP2	hsa-let-7e-5p	ZFAS1	-0.344594	-0.0116967	0.332897	0	0
RPS10	hsa-let-7e-5p	SNHG29	-0.355879	0.290814	0.646693	0	0
RPS10	hsa-miR-151a-3p	SNHG29	-0.500517	-0.0522414	0.448275	0	0
RPS10	hsa-miR-185-5p	ZFAS1	-0.325926	0.147448	0.473374	0	0
RPS10	hsa-let-7f-5p	SNHG29	-0.310985	0.185262	0.496247	0	0
RPS10	hsa-miR-151a-3p	ZFAS1	-0.412058	-0.00129321	0.410765	0	0
RPS10	hsa-miR-151a-3p	SNHG32	-0.34497	0.0330383	0.378008	0	0
RPS10	hsa-let-7e-5p	ZFAS1	-0.32633	0.0806632	0.406993	0	0
RPS10	hsa-miR-185-5p	SNHG29	-0.395398	-0.0359426	0.359455	0	0
RPS11	hsa-miR-185-5p	SNHG29	-0.40216	-0.0710544	0.331106	0	0
RPS11	hsa-miR-152-3p	SNHG29	-0.414587	0.0951559	0.509742	0	0
RPS11	hsa-miR-143-3p	AC112491.1	-0.316476	0.107886	0.424362	0.01	0.01
RPS11	hsa-miR-143-3p	SNHG29	-0.365531	0.0309721	0.396503	0	0
RPS11	hsa-miR-34a-5p	SNHG29	-0.361457	0.103941	0.465398	0	0
RPS13	hsa-miR-152-3p	GAS5	-0.338193	0.178629	0.516823	0	0
RPS13	hsa-miR-152-3p	SNHG29	-0.319915	0.146205	0.46612	0	0
RPS14	hsa-miR-151a-3p	SNHG29	-0.4448	-0.0199906	0.424809	0	0
RPS14	hsa-miR-151a-3p	GAS5	-0.387451	0.0349456	0.422396	0	0
RPS14	hsa-let-7e-5p	AC112491.1	-0.323614	0.230228	0.553842	0	0
RPS14	hsa-miR-151a-3p	AC112491.1	-0.321692	0.180436	0.502128	0	0
RPS15	hsa-let-7f-5p	ZFAS1	-0.416393	0.196185	0.612578	0	0
RPS15	hsa-let-7e-5p	ZFAS1	-0.329841	0.0820648	0.411906	0	0
RPS15	hsa-let-7e-5p	AC112491.1	-0.312127	0.178398	0.490525	0	0
RPS15A	hsa-miR-185-5p	SNHG29	-0.377423	-0.0591482	0.318275	0	0
RPS15A	hsa-miR-151a-3p	AC112491.1	-0.361601	0.127277	0.488878	0	0
RPS15A	hsa-miR-15b-3p	AC112491.1	-0.337514	0.260138	0.597652	0	0
RPS15A	hsa-miR-151a-3p	ZFAS1	-0.46237	0.113203	0.575573	0	0
RPS15A	hsa-miR-15b-3p	SNHG29	-0.334494	-0.00262255	0.331872	0	0
RPS15A	hsa-miR-185-5p	ZFAS1	-0.470592	0.0373731	0.507965	0	0
RPS15A	hsa-miR-143-3p	AC112491.1	-0.400426	0.149673	0.550099	0	0
RPS15A	hsa-miR-15b-3p	GAS5	-0.447401	0.190348	0.637749	0	0
RPS15A	hsa-miR-185-5p	GAS5	-0.375545	0.240978	0.616523	0	0
RPS15A	hsa-miR-151a-3p	GAS5	-0.378261	0.0976845	0.475946	0	0
RPS15A	hsa-miR-24-3p	AC112491.1	-0.330477	0.0639165	0.394394	0.01	0.01
RPS19	hsa-miR-151a-3p	AC112491.1	-0.335954	0.0725861	0.40854	0	0
RPS19	hsa-miR-24-3p	GAS5	-0.329769	0.171737	0.501506	0	0
RPS19	hsa-miR-24-3p	ZFAS1	-0.411957	0.139833	0.55179	0	0
RPS19	hsa-miR-152-3p	SNHG29	-0.355402	0.00572915	0.361131	0.01	0.01
RPS2	hsa-miR-185-5p	GAS5	-0.377712	0.0574576	0.43517	0	0
RPS2	hsa-miR-185-5p	SNHG19	-0.375126	0.0149622	0.390088	0.01	0.01
RPS2	hsa-miR-185-5p	SNHG29	-0.465506	-0.11524	0.350265	0	0
RPS2	hsa-miR-152-3p	SNHG29	-0.34734	0.132594	0.479934	0	0
RPS20	hsa-miR-15b-3p	GAS5	-0.372799	0.100025	0.472824	0	0
RPS20	hsa-miR-15b-3p	SNHG8	-0.362815	0.0417368	0.404552	0	0
RPS20	hsa-miR-15b-3p	EPB41L4A-AS1	-0.360459	0.0883792	0.448839	0	0
RPS20	hsa-miR-15b-3p	ZFAS1	-0.331099	0.155352	0.48645	0	0
RPS20	hsa-let-7f-5p	ZFAS1	-0.348308	0.0877723	0.43608	0	0
RPS21	hsa-miR-151a-3p	GAS5	-0.342889	-0.00548351	0.337406	0	0
RPS21	hsa-miR-151a-3p	ZFAS1	-0.334508	-0.0114366	0.323072	0	0
RPS21	hsa-miR-151a-3p	AC112491.1	-0.344768	0.0758372	0.420605	0	0
RPS21	hsa-miR-151a-3p	SNHG29	-0.390442	-0.0330528	0.357389	0	0
RPS23	hsa-miR-151a-3p	ZFAS1	-0.383318	0.0697973	0.453116	0	0
RPS23	hsa-let-7e-5p	AC112491.1	-0.379316	0.209146	0.588462	0	0
RPS23	hsa-miR-185-5p	SNHG29	-0.345851	-0.0407109	0.30514	0	0
RPS23	hsa-miR-151a-3p	SNHG29	-0.341647	-0.00473215	0.336914	0	0
RPS23	hsa-miR-151a-3p	AC112491.1	-0.321692	0.0535563	0.375248	0	0
RPS23	hsa-miR-185-5p	ZFAS1	-0.329422	0.0605931	0.390016	0	0
RPS23	hsa-let-7e-5p	ZFAS1	-0.31597	0.0429216	0.358892	0	0
RPS27	hsa-miR-143-3p	AC112491.1	-0.466358	0.126179	0.592537	0	0
RPS27	hsa-miR-24-3p	AC112491.1	-0.336647	0.111093	0.44774	0	0
RPS27	hsa-miR-152-3p	AC112491.1	-0.368609	0.193339	0.561948	0	0
RPS27A	hsa-let-7e-5p	ZFAS1	-0.315103	0.0364917	0.351595	0	0
RPS27A	hsa-let-7e-5p	AC112491.1	-0.457371	0.0546834	0.512054	0	0
RPS27A	hsa-let-7e-5p	SNHG8	-0.323686	0.0717191	0.395405	0	0
RPS29	hsa-miR-152-3p	GAS5	-0.306419	0.115847	0.422266	0	0
RPS29	hsa-miR-152-3p	ZFAS1	-0.361225	0.16746	0.528685	0	0
RPS29	hsa-miR-185-5p	ZFAS1	-0.420193	0.0489326	0.469125	0	0
RPS29	hsa-miR-143-3p	AC112491.1	-0.333454	0.131106	0.464559	0	0
RPS29	hsa-let-7f-5p	ZFAS1	-0.365806	-0.00957266	0.356233	0	0
RPS29	hsa-miR-151a-3p	AC112491.1	-0.356992	0.0874688	0.444461	0	0
RPS29	hsa-miR-151a-3p	GAS5	-0.362858	0.107683	0.470542	0	0
RPS29	hsa-let-7e-5p	ZFAS1	-0.329899	0.063902	0.393801	0	0
RPS29	hsa-miR-185-5p	GAS5	-0.335014	0.0975256	0.43254	0	0
RPS3	hsa-miR-15b-3p	SNHG8	-0.403359	0.0396995	0.443059	0	0
RPS3	hsa-miR-143-3p	GAS5	-0.334566	0.143547	0.478113	0	0
RPS3	hsa-miR-34a-5p	SNHG29	-0.309381	0.0577466	0.367128	0	0
RPS3	hsa-miR-15b-3p	SNHG29	-0.363884	0.0856338	0.449518	0	0
RPS3	hsa-miR-185-5p	GAS5	-0.356385	0.10777	0.464155	0	0
RPS3	hsa-miR-15b-3p	ZFAS1	-0.330232	-0.000469602	0.329762	0	0
RPS3	hsa-miR-15b-3p	GAS5	-0.408576	0.020453	0.429029	0	0
RPS6	hsa-miR-151a-3p	SNHG29	-0.451822	0.0108153	0.462638	0	0
RPS6	hsa-miR-152-3p	AC112491.1	-0.325492	0.142362	0.467854	0	0
RPS6	hsa-miR-185-5p	GAS5	-0.330896	0.193035	0.523932	0	0
RPS6	hsa-miR-151a-3p	GAS5	-0.331214	0.102944	0.434158	0	0
RPS6	hsa-miR-151a-3p	AC112491.1	-0.364491	0.104909	0.4694	0	0
RPS6	hsa-miR-143-3p	GAS5	-0.35153	0.160409	0.511939	0	0
RPS6	hsa-miR-143-3p	AC112491.1	-0.387509	0.0621392	0.449648	0	0
RPS7	hsa-miR-24-3p	ZFAS1	-0.337326	0.115934	0.45326	0	0
RPS7	hsa-miR-151a-3p	GAS5	-0.391944	0.0455514	0.437496	0	0
RPS7	hsa-miR-21-5p	RNASEH1-AS1	-0.335664	0.0502908	0.385955	0	0
RPS7	hsa-miR-185-5p	ZFAS1	-0.373233	0.117552	0.490785	0	0
RPS7	hsa-miR-151a-3p	SNHG29	-0.409009	-0.0687714	0.340238	0	0
RPS7	hsa-let-7d-5p	ZFAS1	-0.406191	0.0594661	0.465658	0	0
RPS7	hsa-miR-21-5p	ZFAS1	-0.305653	0.0847524	0.390406	0	0
RPS7	hsa-miR-185-5p	SNHG29	-0.4006	-0.0591193	0.34148	0	0
RPS7	hsa-miR-151a-3p	ZFAS1	-0.472658	-0.0356103	0.437048	0	0
RPS8	hsa-miR-185-5p	ZFAS1	-0.396785	0.0181555	0.414941	0	0
RPS8	hsa-miR-185-5p	GAS5	-0.316693	0.162417	0.47911	0	0
RPS9	hsa-miR-22-3p	ZFAS1	-0.410627	0.149182	0.559809	0	0
RPS9	hsa-miR-151a-3p	EPB41L4A-AS1	-0.356876	0.210172	0.567048	0	0
RPS9	hsa-miR-152-3p	EPB41L4A-AS1	-0.316548	0.160062	0.47661	0	0
RPS9	hsa-miR-22-3p	SNHG29	-0.345273	0.0957627	0.441036	0	0
RPS9	hsa-miR-34a-5p	SNHG29	-0.314641	0.168977	0.483618	0	0
RPS9	hsa-let-7e-5p	AC112491.1	-0.33958	0.123578	0.463158	0	0
RPS9	hsa-miR-22-3p	GAS5	-0.359824	0.19594	0.555763	0	0
RPS9	hsa-miR-151a-3p	ZFAS1	-0.35468	-0.0255247	0.329155	0.01	0.01
RPS9	hsa-miR-185-5p	ZFAS1	-0.348178	0.0700863	0.418264	0	0
RPS9	hsa-miR-185-5p	SNHG29	-0.389344	0.0322725	0.421616	0	0
RPSA	hsa-let-7e-5p	AC112491.1	-0.322357	0.0621392	0.384496	0	0
RRM2	hsa-miR-125a-5p	AC099850.4	-0.452184	0.0557093	0.507893	0	0
RRM2	hsa-miR-664b-3p	AC099850.4	-0.313615	0.0177221	0.331337	0	0
SKA3	hsa-miR-29a-3p	AC099850.4	-0.315349	0.0771954	0.392544	0	0
SKA3	hsa-miR-664a-3p	AC099850.4	-0.376917	0.0047466	0.381664	0	0
SMC2	hsa-miR-664a-3p	AC099850.4	-0.453108	0.0827439	0.535852	0	0
SMC4	hsa-miR-664a-3p	AC099850.4	-0.362063	0.0139075	0.375971	0.01	0.01
SMG8	hsa-miR-3653-3p	AC099850.4	-0.324466	0.0897663	0.414233	0	0
SMIM26	hsa-let-7f-5p	AL451165.2	-0.35744	0.119546	0.476986	0	0
SMIM26	hsa-miR-185-5p	ZFAS1	-0.415945	0.00494889	0.420894	0	0
SMIM26	hsa-let-7e-5p	AC112491.1	-0.333974	0.0138641	0.347838	0	0
SNRPE	hsa-let-7a-5p	GIHCG	-0.333887	0.229245	0.563133	0	0
SNRPE	hsa-miR-185-5p	GIHCG	-0.405671	0.00639382	0.412065	0	0
SNRPE	hsa-let-7f-5p	GIHCG	-0.325738	0.126713	0.452451	0	0
SNRPF	hsa-let-7e-5p	GIHCG	-0.349695	0.120399	0.470094	0	0
SNRPF	hsa-let-7a-5p	GIHCG	-0.368883	-0.00321497	0.365668	0.01	0.01
SPAG5	hsa-miR-664a-3p	AC099850.4	-0.357743	0.072037	0.42978	0	0
SPAG5	hsa-miR-664b-3p	AC099850.4	-0.415598	0.121584	0.537182	0	0
SSR2	hsa-miR-24-3p	AC112491.1	-0.366456	0.0704042	0.43686	0	0
TAP2	hsa-miR-149-5p	HCP5	-0.32292	0.0349456	0.357866	0	0
TIMELESS	hsa-miR-664b-3p	AC099850.4	-0.374634	0.0849402	0.459575	0	0
TIMELESS	hsa-miR-664a-3p	AC099850.4	-0.415338	0.122162	0.5375	0	0
TMEM219	hsa-miR-143-3p	AC133552.5	-0.315623	0.228089	0.543713	0	0
TMEM219	hsa-miR-152-3p	AC133552.5	-0.377091	0.141827	0.518918	0.01	0.01
TMEM256	hsa-let-7f-5p	PITPNA-AS1	-0.364115	0.206921	0.571036	0	0
TOMM7	hsa-let-7e-5p	AC112491.1	-0.444236	0.127638	0.571874	0	0
TOP2A	hsa-miR-664b-3p	AC099850.4	-0.429628	0.151913	0.581541	0	0
TOP2A	hsa-miR-664b-3p	AC026401.3	-0.390933	0.0482679	0.439201	0	0
TOP2A	hsa-miR-664a-3p	AC099850.4	-0.331821	0.189597	0.521417	0	0
TPT1	hsa-miR-185-5p	SNHG29	-0.39378	-0.0906332	0.303146	0	0
TPT1	hsa-miR-15b-3p	GAS5	-0.417245	0.161175	0.57842	0	0
TPT1	hsa-miR-15b-3p	EPB41L4A-AS1	-0.49465	0.0550302	0.54968	0	0
TPT1	hsa-miR-15b-3p	ZFAS1	-0.382986	0.0187769	0.401763	0	0
TPT1	hsa-miR-185-5p	EPB41L4A-AS1	-0.313138	0.0394105	0.352548	0.01	0.01
TPT1	hsa-miR-15b-3p	SNHG29	-0.420424	0.0782502	0.498674	0	0
TPT1	hsa-miR-185-5p	GAS5	-0.324408	0.105343	0.429751	0	0
TPT1	hsa-miR-185-5p	ZFAS1	-0.421898	-0.0731496	0.348748	0	0
TPX2	hsa-miR-664b-3p	AC099850.4	-0.334364	0.0457104	0.380074	0	0
TPX2	hsa-miR-664b-3p	AC026401.3	-0.344218	0.066893	0.411112	0	0
TRAPPC1	hsa-miR-151a-3p	AC016876.2	-0.311289	0.119301	0.430589	0	0
TROAP	hsa-miR-664b-3p	AC026401.3	-0.34143	0.0695662	0.410996	0	0
TTK	hsa-miR-664a-3p	AC099850.4	-0.414832	0.117003	0.531835	0	0
TTK	hsa-miR-664b-3p	AC099850.4	-0.48179	0.00825778	0.490048	0	0
UBE2C	hsa-miR-664a-3p	AC026401.3	-0.345562	0.0934942	0.439056	0	0
UFC1	hsa-let-7d-5p	GAS5	-0.310089	0.160236	0.470325	0	0
UFC1	hsa-let-7d-5p	SNHG29	-0.426522	0.0223169	0.448839	0	0
