# Supplementary material for: Identification of Potential Prognostic Competing Triplets in High-Grade Serous Ovarian Cancer
Source: Front Genet. 2021 Jan 13;11:607722. doi: 10.3389/fgene.2020.607722 (PMC7839966; doi:10.3389/fgene.2020.607722)
Supplement: Supplementary file 1 [file Data_Sheet_1.zip › Table_2.XLSX]

## Sheet: Type a
Gene type	Gene ID	Pvalue
mRNA	HMGN4	0.000268996
mRNA	UROD	0.000939267
mRNA	PPP1R15B	0.00110139
mRNA	NR2C2	0.00332259
mRNA	EIF4B	0.00395617
mRNA	POLR2J	0.00398905
mRNA	TM7SF2	0.00463819
mRNA	PUF60	0.00482989
mRNA	BDH2	0.00486034
mRNA	ATP5F1E	0.0054254
mRNA	MRPS27	0.00599227
miRNA	MIMAT0004945	0.0064653
mRNA	RNF111	0.00692403
mRNA	BLOC1S1	0.00979851
lncRNA	HCP5	0.0101392
mRNA	GLCE	0.0129703
mRNA	ZC3H12A	0.013587
mRNA	NR1D2	0.0141456
mRNA	VGLL4	0.0144802
mRNA	MRPL52	0.0150247
lncRNA	SNHG9	0.0155183
mRNA	PTCD3	0.0191037
lncRNA	FGD5.AS1	0.0199283
mRNA	VKORC1	0.021308
mRNA	TPX2	0.021647
mRNA	BTF3	0.0220522
mRNA	NR2F6	0.0220552
miRNA	MIMAT0000693	0.0224824
miRNA	MIMAT0000067	0.0226995
mRNA	MIF	0.0234432
mRNA	ELOB	0.0235646
mRNA	NDUFA13	0.0246882
mRNA	ZBTB5	0.0269054
mRNA	UNC93B1	0.0278038
lncRNA	AL035661.1	0.0280548
lncRNA	AC015922.3	0.0311311
mRNA	RPL21	0.0343309
lncRNA	GAS5	0.0357497
mRNA	COMMD6	0.0363572
mRNA	RPS19	0.0387633
mRNA	RPS8	0.0395717
mRNA	ZRANB2	0.0417242
mRNA	TRAPPC1	0.043452
lncRNA	SNHG15	0.0437153
mRNA	UBE2E3	0.046344
mRNA	HSF1	0.0469582
mRNA	RPL10A	0.0472178
miRNA	MIMAT0004697	0.0483715
miRNA	MIMAT0003393	0.0484785
mRNA	GABPA	0.0485484
mRNA	C19orf47	0.0485603
mRNA	CCNB1IP1	0.0491187
mRNA	NUP160	0.0498582

## Sheet: Type b
Gene type	Gene ID	Pvalue
mRNA	TACC3	0.00170801
mRNA	PIGM	0.00552687
mRNA	DONSON	0.00565637
mRNA	E2F1	0.0106389
mRNA	PCBP2	0.0123698
miRNA	MIMAT0000693	0.0136546
mRNA	MRPL21	0.0140642
mRNA	MRPS34	0.0147233
mRNA	RPS3A	0.015616
mRNA	ZBTB5	0.0167249
mRNA	SMO	0.0178778
miRNA	MIMAT0004598	0.0239259
mRNA	KIF18B	0.024814
lncRNA	AL451165.2	0.0318501
mRNA	RPP21	0.0328835
mRNA	SMIM26	0.0330007
mRNA	CHCHD5	0.0354193
mRNA	YIF1B	0.0354397
mRNA	ZWINT	0.0355795
mRNA	RPL6	0.0365229
mRNA	FBXO32	0.0407771
mRNA	EEF1B2	0.0411139
mRNA	UQCC2	0.0414827
miRNA	MIMAT0000438	0.0430597
mRNA	TOMM20	0.0475631
miRNA	MIMAT0000733	0.0479886
lncRNA	AL445524.1	0.0484354
mRNA	TMEM18	0.0494128

## Sheet: Type c
Gene type	Gene ID	Pvalue
mRNA	RNF111	0.00022767
mRNA	NR2C2	0.000672303
mRNA	VGLL4	0.000815623
mRNA	UROD	0.00167547
mRNA	HMGN4	0.0020472
mRNA	MRPS27	0.00241391
lncRNA	FGD5.AS1	0.00311889
mRNA	ZBTB5	0.00332167
lncRNA	HCP5	0.00335325
miRNA	MIMAT0000067	0.00368214
mRNA	BBS10	0.00445632
mRNA	NDUFB8	0.00620219
mRNA	UBE2E3	0.00734339
mRNA	PPP1R15B	0.00747428
lncRNA	MAPKAPK5.AS1	0.00769338
mRNA	ATP5F1E	0.00849433
mRNA	UNC93B1	0.00855315
mRNA	TRAPPC1	0.00914396
miRNA	MIMAT0000732	0.0103069
miRNA	MIMAT0005949	0.0103423
miRNA	MIMAT0000426	0.0111682
mRNA	ZRANB2	0.0117842
mRNA	GABPA	0.0120619
lncRNA	AC015922.3	0.0132038
mRNA	GCSH	0.0146813
mRNA	EEF1A1	0.0160703
mRNA	PAFAH1B3	0.0167927
mRNA	EIF4B	0.0177336
mRNA	BTF3	0.0190517
mRNA	PUF60	0.0195375
mRNA	RPL34	0.0204167
mRNA	FASTKD2	0.0211746
mRNA	COMMD6	0.0221786
miRNA	MIMAT0000693	0.0222443
mRNA	TAP2	0.0230645
mRNA	OST4	0.023214
mRNA	SCAND1	0.025766
mRNA	NR1D2	0.0259644
mRNA	SMG8	0.0262361
mRNA	NDUFA13	0.0266935
miRNA	MIMAT0004611	0.027073
mRNA	PYGO2	0.0275229
miRNA	MIMAT0004697	0.0281465
mRNA	SDHC	0.0284697
mRNA	PCBP2	0.0306432
mRNA	KPNA2	0.0317489
mRNA	HSF1	0.0343141
mRNA	ZC3H12A	0.035836
mRNA	MYL6B	0.0471044
mRNA	PTCD3	0.0491201

## Sheet: Type d
Gene type	Gene ID	Pvalue
mRNA	VGLL4	0.00157665
mRNA	ZBTB5	0.00164132
mRNA	FBXO32	0.00175414
mRNA	UNC93B1	0.00213913
mRNA	RNF111	0.00228181
mRNA	APEX1	0.002409
mRNA	UBE2E3	0.00274395
mRNA	NR2C2	0.00285754
lncRNA	FGD5.AS1	0.0034617
mRNA	BLOC1S1	0.00439241
mRNA	MRPS27	0.00520106
mRNA	ATP5F1E	0.00584789
mRNA	BBS10	0.00624522
mRNA	UROD	0.00800955
mRNA	PPP1R15B	0.008406
mRNA	OST4	0.00871205
mRNA	CCNB1IP1	0.00924365
miRNA	MIMAT0003393	0.00976687
mRNA	HMGN4	0.0108381
mRNA	PCBP2	0.0109828
miRNA	MIMAT0000732	0.0131372
lncRNA	HCP5	0.0133343
miRNA	MIMAT0000067	0.0150892
miRNA	MIMAT0000080	0.0177076
mRNA	TACC3	0.0214956
mRNA	RPL34	0.021795
miRNA	MIMAT0004611	0.0219664
mRNA	KPNA2	0.0221301
mRNA	GABPA	0.0233998
lncRNA	MAPKAPK5.AS1	0.0235397
miRNA	MIMAT0000693	0.0246161
mRNA	TMEM258	0.0324093
mRNA	ZRANB2	0.0353396
mRNA	CUTA	0.0356008
mRNA	DUSP23	0.0393573
mRNA	TAP2	0.040634
mRNA	PET100	0.0413894
mRNA	NR1D2	0.0424605
mRNA	TRAPPC1	0.042761
mRNA	RPL21	0.0430096
miRNA	MIMAT0000426	0.0430724
mRNA	FASTKD2	0.0442147
mRNA	NDUFB8	0.0454207
lncRNA	AL451165.2	0.0456418
miRNA	MIMAT0005949	0.0462326
mRNA	GINS1	0.0470271
mRNA	EEF1A1	0.0482508
mRNA	RPL6	0.0493401
mRNA	SMDT1	0.0499121
