# Supplementary material for: Identification of Potential Prognostic Competing Triplets in High-Grade Serous Ovarian Cancer
Source: Front Genet. 2021 Jan 13;11:607722. doi: 10.3389/fgene.2020.607722 (PMC7839966; doi:10.3389/fgene.2020.607722)
Supplement: Supplementary file 1 [file Data_Sheet_1.zip › Table_3.XLSX]

## Sheet: Supplementary table 3
No	miRNA	lncRNA	mRNA	P value
1	let-7e-5p	AC112491.1	ATP5F1E	0.000696961
2	let-7e-5p	AC112491.1	NDUFA11	0.000711294
3	let-7e-5p	AC112491.1	NDUFB8	0.000400495
4	let-7e-5p	AC112491.1	RPS15	0.000773475
5	let-7f-5p	AC112491.1	RPL28	0.00019776
6	miR-24-3p	AC112491.1	RPL28	0.000428052
7	miR-224-5p	AL354892.2	ZBTB12	0.000276626
8	miR-143-3p	AC112491.1	ATP5F1E	0.000720638
9	miR-143-3p	AC112491.1	NDUFA11	0.00070815
10	miR-152-3p	AC112491.1	RPL28	0.000329534
11	miR-151a-3p	AC112491.1	COMMD6	0.000780558
12	miR-151a-3p	AC112491.1	COPS9	0.000734277
13	miR-151a-3p	AC112491.1	NDUFB8	0.000431377
14	miR-151a-3p	AC112491.1	RPL28	0.000459905
15	miR-151a-3p	AC112491.1	RPL34	0.000831449
16	miR-151a-3p	AC112491.1	RPS15	0.000761815
17	miR-15b-3p	AC112491.1	RPL34	0.000862453
18	miR-3653-3p	FGD5.AS1	NR1D2	0.000902301
